# Supplementary material for: LaMg6Ga6S16: a chemical stable divalent lanthanide chalcogenide
Source: Nat Commun. 2024 Apr 5;15:2959. doi: 10.1038/s41467-024-47209-4 (PMC11271512; doi:10.1038/s41467-024-47209-4)
Supplement: Supplementary file 3 — Source Data file [file 41467_2024_47209_MOESM3_ESM.xlsx]

## Sheet: Figure 1
X	Y
1	128
2	144
3	152
4	186
5	197
6	215
7	222

## Sheet: Figure 3a
La metal								LaMg6Ga6S16									La2S3
X	Y1	Y2	Y3	Y4	Y5	Y6		X	Y1	Y2	Y3	Y4	Y5	Y6			X	Y1	Y2	Y3	Y4	Y5	Y6
880.48	14754.5	14793.9	14791.1	14792	14789.6	14789.4		859.68	14213.8	14311.2	14303.8	14218.1	14215.7	14215.1			860.38	35431.9	36179.5	35787.1	35604.4	35412.6	35337.6
880.38	14609.1	14793.9	14791.1	14792	14789.6	14789.4		859.58	14363.2	14314.2	14306.6	14217.3	14214.8	14214.2			860.28	35056.8	36074.7	35675.5	35483.5	35286.5	35210.8
880.28	14874.6	14793.3	14790.5	14791.5	14789	14788.9		859.48	14481.4	14317.4	14309.7	14216.5	14214	14213.4			860.18	35572.4	35971.1	35564.9	35362.9	35160.7	35084.3
880.18	15024.4	14793.6	14790.8	14791.7	14789.3	14789.1		859.38	14498.1	14320.9	14313.1	14215.8	14213.2	14212.5			860.08	35553.1	35868.8	35455.3	35242.8	35035.1	34958
880.08	14625.7	14794.4	14791.5	14792.5	14790	14789.8		859.28	14450.7	14324.7	14316.8	14215	14212.3	14211.7			859.98	35167.6	35767.7	35346.8	35123.1	34909.7	34831.9
879.98	14759.5	14793.9	14791.1	14792	14789.5	14789.4		859.18	14528.1	14328.8	14320.7	14214.3	14211.5	14210.9			859.88	34821.2	35668.1	35239.4	35003.8	34784.6	34706.1
879.88	14488.1	14793.9	14791	14791.9	14789.4	14789.2		859.08	14308.1	14333.3	14325	14213.6	14210.6	14210			859.78	34608.7	35569.8	35133.2	34885	34659.7	34580.5
879.78	14507.1	14792.9	14790	14791	14788.5	14788.3		858.98	14400.8	14338.1	14329.7	14212.8	14209.8	14209.1			859.68	34346.8	35473	35028.3	34766.6	34535	34455.1
879.68	14784.1	14792	14789.1	14790	14787.5	14787.3		858.88	14344.4	14343.3	14334.7	14212.1	14209	14208.3			859.58	34928.8	35377.8	34924.7	34648.6	34410.5	34329.8
879.58	14794.9	14791.9	14789	14790	14787.4	14787.2		858.78	14520.1	14348.9	14340.2	14211.4	14208.1	14207.5			859.48	34678.5	35284.2	34822.5	34531	34286.3	34204.8
879.48	14739	14791.9	14788.9	14789.9	14787.3	14787.1		858.68	14687.9	14355	14346	14210.7	14207.3	14206.6			859.38	34674.1	35192.5	34721.8	34414	34162.2	34080
879.38	14974.3	14791.6	14788.7	14789.6	14787	14786.9		858.58	14409.2	14361.5	14352.4	14210	14206.4	14205.8			859.28	34675.3	35102.6	34622.8	34297.4	34038.4	33955.5
879.28	14829	14792.1	14789.2	14790.1	14787.5	14787.3		858.48	14612.7	14368.6	14359.3	14209.2	14205.6	14204.9			859.18	34259.1	35014.7	34525.4	34181.4	33914.9	33831.1
879.18	15161.9	14792.2	14789.2	14790.2	14787.6	14787.4		858.38	14571.4	14376.2	14366.7	14208.5	14204.8	14204.1			859.08	34563	34929	34429.9	34065.8	33791.5	33707
879.08	14942.9	14793.4	14790.4	14791.3	14788.7	14788.5		858.28	14545.3	14384.4	14374.7	14207.9	14203.9	14203.2			858.98	34967.8	34845.6	34336.3	33950.8	33668.4	33583.1
878.98	14716.9	14793.9	14790.8	14791.8	14789.2	14789		858.18	14642.1	14393.1	14383.2	14207.2	14203.1	14202.4			858.88	34055.6	34764.6	34244.9	33836.4	33545.6	33459.4
878.88	14771.2	14793.7	14790.6	14791.6	14788.9	14788.8		858.08	14363.4	14402.5	14392.4	14206.5	14202.2	14201.5			858.78	33817.3	34686.3	34155.7	33722.5	33423	33336
878.78	14700.4	14793.7	14790.6	14791.6	14788.9	14788.7		857.98	14644.1	14412.6	14402.3	14205.8	14201.4	14200.7			858.68	34060	34610.7	34068.9	33609.1	33300.6	33212.8
878.68	14501.1	14793.4	14790.3	14791.3	14788.6	14788.4		857.88	14311.2	14423.4	14412.9	14205.1	14200.6	14199.8			858.58	33678.4	34538.2	33984.9	33496.4	33178.4	33089.8
878.58	14706.7	14792.5	14789.4	14790.4	14787.7	14787.5		857.78	14602.3	14435	14424.1	14204.5	14199.7	14199			858.48	33297.3	34468.9	33903.6	33384.2	33056.5	32966.9
878.48	14557.2	14792.2	14789.1	14790.1	14787.3	14787.1		857.68	14632.2	14447.2	14436.2	14203.8	14198.9	14198.1			858.38	33840.1	34403.2	33825.5	33272.7	32934.7	32844.3
878.38	14906	14791.5	14788.3	14789.3	14786.5	14786.3		857.58	14459.5	14460.3	14449	14203.2	14198.1	14197.3			858.28	33399	34341.4	33750.8	33161.8	32813.2	32721.9
878.28	14696.2	14791.8	14788.6	14789.6	14786.8	14786.6		857.48	14323.4	14474.2	14462.6	14202.6	14197.2	14196.4			858.18	33950.3	34283.7	33679.8	33051.5	32691.9	32599.7
878.18	14759.3	14791.4	14788.2	14789.2	14786.4	14786.2		857.38	14435.1	14489	14477.1	14202	14196.4	14195.6			858.08	33967.6	34230.8	33613	32941.9	32570.8	32477.7
878.08	14690.8	14791.2	14788	14789	14786.2	14786		857.28	14574.3	14504.5	14492.4	14201.4	14195.5	14194.7			857.98	33799.5	34183	33550.9	32833.1	32450	32356
877.98	14764.5	14790.9	14787.6	14788.6	14785.8	14785.5		857.18	14531	14521	14508.5	14200.8	14194.7	14193.9			857.88	33969	34140.9	33493.9	32725.1	32329.4	32234.5
877.88	14634	14790.7	14787.4	14788.4	14785.5	14785.3		857.08	14771.7	14538.3	14525.5	14200.2	14193.9	14193			857.78	34033.4	34105.2	33442.7	32617.9	32209.1	32113.2
877.78	14706.9	14790.1	14786.8	14787.8	14784.9	14784.7		856.98	14717.2	14556.5	14543.4	14199.6	14193	14192.2			857.68	33834.5	34076.7	33398.1	32511.5	32089.1	31992.2
877.68	14799	14789.7	14786.4	14787.4	14784.5	14784.3		856.88	14685.1	14575.5	14562	14199.1	14192.2	14191.4			857.58	33901.8	34056.2	33360.8	32406	31969.3	31871.5
877.58	14541	14789.6	14786.2	14787.3	14784.3	14784.1		856.78	14418.4	14595.3	14581.5	14198.5	14191.4	14190.5			857.48	33653.4	34044.7	33331.8	32301.5	31849.9	31751
877.48	14713.1	14788.7	14785.3	14786.4	14783.4	14783.2		856.68	14510.3	14615.9	14601.7	14198	14190.5	14189.7			857.38	34034.8	34043.5	33312.4	32197.9	31730.7	31630.8
877.38	14932.5	14788.3	14784.9	14786	14782.9	14782.7		856.58	14754.7	14637.3	14622.6	14197.5	14189.7	14188.8			857.28	33882	34053.9	33303.8	32095.4	31611.7	31510.8
877.28	14244.1	14788.6	14785.1	14786.2	14783.2	14783		856.48	14837	14659.2	14644.2	14197	14188.9	14188			857.18	34065	34077.4	33307.6	31994	31493.1	31391.1
877.18	14698.3	14786.7	14783.2	14784.3	14781.2	14781		856.38	14531.8	14681.7	14666.2	14196.6	14188.1	14187.1			857.08	34989.2	34116.1	33325.5	31893.7	31374.8	31271.7
877.08	14318.8	14786.2	14782.6	14783.7	14780.6	14780.4		856.28	14633.8	14704.5	14688.6	14196.2	14187.2	14186.3			856.98	34356.9	34171.8	33359.5	31794.7	31256.8	31152.7
876.98	14745.3	14784.4	14780.9	14782	14778.9	14778.6		856.18	14549.6	14727.6	14711.1	14195.8	14186.4	14185.4			856.88	34332.3	34246.9	33411.8	31697	31139.2	31034
876.88	14859.8	14783.9	14780.4	14781.5	14778.3	14778.1		856.08	14726.6	14750.7	14733.7	14195.4	14185.6	14184.6			856.78	35176.8	34343.7	33484.9	31600.7	31021.8	30915.5
876.78	14602.5	14783.8	14780.2	14781.4	14778.2	14778		855.98	14752.3	14773.6	14756	14195	14184.7	14183.8			856.68	35527.3	34465.3	33581.4	31506	30904.9	30797.5
876.68	14529.4	14782.9	14779.3	14780.4	14777.2	14777		855.88	14746.5	14795.9	14777.8	14194.7	14183.9	14182.9			856.58	35620.2	34614.7	33704.5	31412.9	30788.4	30679.8
876.58	14634.3	14781.7	14778.1	14779.2	14776	14775.8		855.78	14765.1	14817.5	14798.7	14194.4	14183.1	14182.1			856.48	35294.3	34794.9	33857	31321.5	30672.3	30562.6
876.48	14282.5	14780.9	14777.2	14778.3	14775	14774.8		855.68	14892.7	14837.9	14818.5	14194.2	14182.2	14181.2			856.38	36222.8	35009.6	34042.6	31232	30556.6	30445.7
876.38	14104.7	14778.8	14775.1	14776.2	14773	14772.8		855.58	14959.6	14856.9	14836.7	14194	14181.4	14180.4			856.28	36220.9	35261.9	34264.2	31144.5	30441.4	30329.2
876.28	14343	14776.1	14772.4	14773.5	14770.2	14770		855.48	14827.8	14874	14853	14193.9	14180.6	14179.5			856.18	36807.9	35555.8	34525.5	31059.2	30326.6	30213.3
876.18	14600.3	14774.1	14770.3	14771.5	14768.2	14767.9		855.38	14771.6	14888.9	14867.1	14193.8	14179.8	14178.7			856.08	37083.4	35894.9	34830.2	30976.2	30212.4	30097.8
876.08	14701	14772.8	14769	14770.2	14766.8	14766.6		855.28	15112.9	14901.2	14878.6	14193.8	14179	14177.9			855.98	37525.4	36282.1	35181	30895.7	30098.7	29982.8
875.98	14459	14771.9	14768	14769.2	14765.8	14765.6		855.18	14989.3	14910.7	14887.1	14193.8	14178.1	14177			855.88	38007.2	36721.1	35581.4	30818	29985.5	29868.3
875.88	14397.9	14770.1	14766.2	14767.4	14764	14763.8		855.08	15015.4	14917.2	14892.6	14193.9	14177.3	14176.2			855.78	38409.6	37213.9	36033.2	30743.2	29872.9	29754.5
875.78	14450.1	14768.1	14764.2	14765.4	14761.9	14761.7		854.98	14998.4	14920.4	14894.7	14194.1	14176.5	14175.3			855.68	39004.7	37762.6	36538.2	30671.5	29760.9	29641.2
875.68	14458.3	14766.2	14762.2	14763.4	14759.9	14759.7		854.88	15100.8	14920.4	14893.5	14194.4	14175.6	14174.5			855.58	39442	38368.4	37097.6	30603.3	29649.6	29528.5
875.58	14790.5	14764.2	14760.3	14761.5	14758	14757.7		854.78	15245.4	14917.1	14888.8	14194.8	14174.8	14173.6			855.48	39671.8	39029.7	37709.3	30538.7	29539	29416.5
875.48	14547.7	14763.3	14759.3	14760.5	14757	14756.7		854.68	14701.7	14910.6	14880.9	14195.3	14174	14172.8			855.38	40011.4	39744.2	38371	30478.1	29429	29305.1
875.38	14370.3	14761.6	14757.6	14758.8	14755.2	14755		854.58	14858.7	14901.2	14870	14195.9	14173.2	14172			855.28	40336.5	40504.9	39075.4	30421.7	29319.8	29194.5
875.28	14327.9	14759.3	14755.2	14756.4	14752.8	14752.6		854.48	14962	14889	14856.1	14196.7	14172.4	14171.1			855.18	40874.2	41302.4	39812.7	30369.8	29211.4	29084.6
875.18	14701.9	14756.8	14752.7	14753.9	14750.3	14750		854.38	15024	14874.5	14839.8	14197.6	14171.5	14170.3			855.08	41537.5	42122.3	40568.2	30322.9	29103.7	28975.5
875.08	14697.1	14755.4	14751.3	14752.5	14748.8	14748.6		854.28	14914.3	14858	14821.3	14198.7	14170.7	14169.5			854.98	42148.8	42942.9	41320	30281.1	28996.8	28867.1
874.98	14420.2	14754	14749.8	14751	14747.3	14747.1		854.18	14676.7	14839.8	14801	14199.9	14169.9	14168.6			854.88	43041	43738.2	42041.6	30245	28890.8	28759.6
874.88	14640.2	14751.7	14747.5	14748.7	14745	14744.7		854.08	14898.7	14820.4	14779.2	14201.4	14169.1	14167.8			854.78	43710.8	44474.2	42698.9	30214.8	28785.7	28652.9
874.78	14656.8	14750	14745.8	14747	14743.2	14743		853.98	14844.3	14800.1	14756.3	14203	14168.3	14166.9			854.68	44389.5	45114.4	43254.8	30191.1	28681.6	28547.2
874.68	14518.3	14748.4	14744.1	14745.3	14741.5	14741.3		853.88	14724.6	14779.3	14732.6	14204.9	14167.5	14166.1			854.58	45104.1	45621.5	43671.6	30174.2	28578.5	28442.5
874.58	14167.5	14746.2	14742	14743.2	14739.4	14739.1		853.78	14368.9	14758.2	14708.5	14207	14166.6	14165.3			854.48	45426.6	45960.8	43914.4	30164.5	28476.4	28338.8
874.48	14549.5	14743	14738.6	14739.9	14736	14735.8		853.68	14805.2	14737.2	14684.2	14209.4	14165.8	14164.4			854.38	46055.1	46108.3	43958.7	30162.6	28375.4	28236.1
874.38	14543.4	14740.9	14736.5	14737.7	14733.8	14733.6		853.58	14596.7	14716.5	14660	14212	14165	14163.6			854.28	46835.2	46053.2	43793.4	30168.8	28275.5	28134.5
874.28	14399.9	14738.7	14734.2	14735.5	14731.6	14731.3		853.48	14543.7	14696.3	14635.9	14214.9	14164.2	14162.7			854.18	46475	45800.9	43423.3	30183.5	28176.7	28034
874.18	14640.9	14736	14731.5	14732.8	14728.8	14728.6		853.38	14363.1	14676.8	14612.3	14218.1	14163.4	14161.9			854.08	46027.1	45371.3	42868.1	30207.2	28079.1	27934.6
874.08	14451.1	14734	14729.5	14730.8	14726.8	14726.5		853.28	14683.1	14658.1	14589.2	14221.6	14162.6	14161.1			853.98	45527.1	44796.4	42159.2	30240.2	27982.6	27836.3
873.98	14197.1	14731.4	14726.9	14728.1	14724.1	14723.9		853.18	14595.9	14640.4	14566.7	14225.5	14161.8	14160.2			853.88	44833.8	44113.3	41333.4	30283	27887.2	27739.1
873.88	14268.9	14727.9	14723.3	14724.6	14720.6	14720.3		853.08	14589.8	14623.7	14544.9	14229.6	14161	14159.4			853.78	44472.2	43361.1	40429.6	30335.7	27792.8	27642.9
873.78	14521.9	14724.6	14720	14721.3	14717.2	14716.9		852.98	14629.5	14608.1	14523.9	14234	14160.2	14158.6			853.68	43311.4	42575.2	39482.7	30398.8	27699.5	27547.8
873.68	14231	14722	14717.3	14718.6	14714.5	14714.2		852.88	14504.8	14593.6	14503.7	14238.8	14159.4	14157.7			853.58	42742.4	41785.3	38522	30472.6	27607.2	27453.5
873.58	14318.8	14718.4	14713.7	14715	14710.8	14710.6		852.78	14492.2	14580.2	14484.4	14243.9	14158.5	14156.9			853.48	41872.1	41016	37572	30557.1	27515.9	27360.2
873.48	14655.2	14715	14710.3	14711.6	14707.4	14707.1		852.68	14543.4	14567.9	14465.8	14249.2	14157.7	14156.1			853.38	40847.6	40284.2	36649.1	30652.8	27425.4	27267.8
873.38	14804.3	14712.7	14707.9	14709.2	14704.9	14704.7		852.58	14416.4	14556.8	14448.2	14254.7	14156.9	14155.2			853.28	40294.3	39602.9	35766.5	30759.5	27335.8	27176.2
873.28	14640.7	14710.7	14705.9	14707.2	14702.9	14702.7		852.48	14432.4	14546.6	14431.4	14260.4	14156.1	14154.4			853.18	39259.2	38979.4	34931.4	30877.3	27247.1	27085.4
873.18	14307.3	14708.3	14703.4	14704.8	14700.4	14700.2		852.38	14630.9	14537.4	14415.4	14266.3	14155.3	14153.6			853.08	39219.7	38417.9	34147.6	31006.4	27159.1	26995.3
873.08	14775.5	14704.8	14699.9	14701.2	14696.8	14696.6		852.28	14431.7	14529	14400.2	14272.1	14154.5	14152.7			852.98	38541	37920.7	33418.1	31146.3	27072	26906
872.98	14592	14702.7	14697.7	14699.1	14694.6	14694.4		852.18	14668.2	14521.3	14385.9	14277.8	14153.7	14151.9			852.88	38488.9	37486.9	32742	31296.9	26985.5	26817.3
872.88	14611.6	14700	14695	14696.4	14691.9	14691.6		852.08	14424.6	14514.2	14372.3	14283.3	14152.9	14151.1			852.78	37982.2	37115.5	32118.8	31457.4	26899.9	26729.4
872.78	14809.5	14697.4	14692.3	14693.7	14689.1	14688.9		851.98	14487.1	14507.4	14359.4	14288.4	14152.1	14150.2			852.68	38049.3	36803.2	31546.1	31627.2	26814.9	26642.2
872.68	14212.1	14695.3	14690.2	14691.6	14687	14686.8		851.88	14512.5	14500.8	14347.3	14292.9	14151.4	14149.4			852.58	37730.4	36546.2	31020.8	31805.6	26730.7	26555.7
872.58	14291.2	14691.4	14686.2	14687.6	14683	14682.7		851.78	14697	14494.1	14335.9	14296.7	14150.6	14148.6			852.48	37183.9	36340.4	30540.5	31991	26647.2	26469.8
872.48	14392.7	14687.6	14682.4	14683.8	14679.1	14678.9		851.68	14508.9	14487.1	14325.1	14299.6	14149.8	14147.8			852.38	37866.5	36180.7	30101.2	32181.8	26564.5	26384.6
872.38	14101.9	14684.1	14678.9	14680.2	14675.5	14675.3		851.58	14401	14479.7	14315	14301.4	14149	14146.9			852.28	37176.4	36061.7	29700	32376	26482.4	26300.1
872.28	14145.8	14679.6	14674.3	14675.7	14671	14670.7		851.48	14359.2	14471.8	14305.4	14302	14148.2	14146.1			852.18	37127.4	35977.5	29333.2	32571	26401.1	26216.2
872.18	14510.4	14675.1	14669.8	14671.2	14666.4	14666.1		851.38	14430.3	14463.1	14296.4	14301.4	14147.4	14145.3			852.08	36632.5	35921.8	28997.3	32764.3	26320.5	26133
872.08	14593	14671.7	14666.3	14667.7	14662.9	14662.6		851.28	14695	14453.8	14288	14299.5	14146.6	14144.4			851.98	36386.4	35888.2	28689.5	32952	26240.5	26050.5
871.98	14199	14668.6	14663.1	14664.5	14659.6	14659.4		851.18	14432.2	14443.7	14280	14296.5	14145.8	14143.6			851.88	36380.8	35869.7	28406.5	33130.8	26161.2	25968.5
871.88	13922.9	14664.1	14658.6	14660	14655.1	14654.8		851.08	14379.5	14433	14272.5	14292.3	14145.1	14142.8			851.78	36234.4	35859.5	28145.8	33296.1	26082.7	25887.2
871.78	14316.6	14658.7	14653.1	14654.5	14649.6	14649.3		850.98	14514.2	14421.7	14265.4	14287.1	14144.3	14142			851.68	35728.7	35850.5	27904.5	33443.6	26004.8	25806.5
871.68	14340.2	14654.4	14648.8	14650.2	14645.2	14644.9		850.88	14486.9	14410.1	14258.7	14281.2	14143.5	14141.1			851.58	36111.9	35836	27680.4	33569	25927.5	25726.4
871.58	14488.4	14650.1	14644.4	14645.9	14640.8	14640.5		850.78	14444.3	14398.2	14252.4	14274.6	14142.7	14140.3			851.48	35446	35809.3	27471.6	33667.4	25850.9	25646.9
871.48	14445.4	14646.2	14640.5	14641.9	14636.8	14636.5		850.68	14352.9	14386.1	14246.5	14267.5	14142	14139.5			851.38	35293.8	35764.4	27276	33734.9	25775	25568
871.38	14438.4	14642.2	14636.4	14637.8	14632.6	14632.4		850.58	14584.7	14374.1	14240.9	14260.1	14141.2	14138.7			851.28	34874.3	35695.9	27092.3	33767.6	25699.7	25489.6
871.28	14325.4	14638	14632.2	14633.6	14628.4	14628.1		850.48	14536.7	14362.3	14235.6	14252.6	14140.4	14137.8			851.18	34591.2	35599.7	26918.8	33762.6	25625	25411.8
871.18	14272.9	14633.5	14627.6	14629.1	14623.8	14623.5		850.38	14496.4	14350.7	14230.6	14245	14139.6	14137			851.08	34166.4	35472.2	26754.3	33717.8	25551	25334.6
871.08	14528.2	14628.8	14622.8	14624.2	14618.9	14618.6		850.28	14302.8	14339.5	14225.8	14237.6	14138.9	14136.2			850.98	34168.7	35311.7	26598	33632.4	25477.5	25257.9
870.98	14323	14624.7	14618.7	14620.2	14614.8	14614.5		850.18	14511.9	14328.6	14221.3	14230.2	14138.1	14135.4			850.88	34366.4	35117.4	26448.6	33506.5	25404.7	25181.7
870.88	13933.4	14620	14614	14615.4	14609.9	14609.6		850.08	14371.8	14318.2	14217	14223.1	14137.4	14134.6			850.78	34249	34890	26305.7	33341.6	25332.4	25106
870.78	14334.2	14614	14607.9	14609.3	14603.8	14603.5		849.98	14192.4	14308.2	14212.9	14216.2	14136.6	14133.7			850.68	33787.8	34631.2	26168.5	33140	25260.8	25031
870.68	14485.7	14609.1	14603	14604.4	14598.8	14598.5		849.88	14202.6	14298.7	14209	14209.6	14135.8	14132.9			850.58	33656.1	34343.6	26036.3	32905	25189.8	24956.3
870.58	14576.1	14604.7	14598.5	14599.9	14594.3	14594		849.78	14388.3	14289.7	14205.2	14203.3	14135.1	14132.1			850.48	33596.1	34030.9	25908.8	32640.5	25119.3	24882.3
870.48	14321	14600.5	14594.2	14595.7	14590	14589.7		849.68	14204.3	14281.1	14201.7	14197.3	14134.3	14131.3			850.38	33503.6	33696.7	25785.5	32350.8	25049.5	24808.7
870.38	14281.8	14595.5	14589.1	14590.6	14584.8	14584.5		849.58	14326.9	14273.1	14198.3	14191.7	14133.6	14130.5			850.28	33456.2	33345.5	25666	32040.7	24980.2	24735.6
870.28	14103.4	14590.3	14583.9	14585.3	14579.5	14579.2		849.48	14303.7	14265.5	14195	14186.3	14132.9	14129.7			850.18	33183	32981.4	25550.1	31714.5	24911.6	24663.1
870.18	14323.8	14584.5	14577.9	14579.4	14573.5	14573.2		849.38	14014.8	14258.3	14191.8	14181.2	14132.1	14128.8			850.08	33073	32608.3	25437.4	31376.4	24843.5	24591
870.08	14161.7	14579.2	14572.6	14574.1	14568.2	14567.8		849.28	14056	14251.5	14188.8	14176.5	14131.4	14128			849.98	32930.9	32230.2	25327.7	31030.8	24776	24519.4
869.98	14377.8	14573.4	14566.8	14568.2	14562.2	14561.9		849.18	13981.6	14245.2	14185.9	14172	14130.6	14127.2			849.88	33028.9	31850.3	25220.7	30680.9	24709.1	24448.3
869.88	14444.1	14568.2	14561.5	14563	14556.9	14556.5		849.08	14404.8	14239.2	14183.1	14167.9	14129.9	14126.4			849.78	32493.7	31471.9	25116.4	30330.2	24642.8	24377.7
869.78	14366.3	14563.2	14556.4	14557.9	14551.7	14551.4		848.98	14385.6	14233.6	14180.4	14163.9	14129.2	14125.6			849.68	32364.7	31097.3	25014.5	29981.3	24577.1	24307.6
869.68	14033.5	14557.8	14551	14552.4	14546.2	14545.9		848.88	14297.7	14228.3	14177.7	14160.2	14128.5	14124.8			849.58	32072.2	30728.6	24914.8	29636.3	24511.9	24237.9
869.58	14286.3	14551.4	14544.4	14545.9	14539.6	14539.3		848.78	14034	14223.4	14175.2	14156.8	14127.7	14124			849.48	31249.6	30367.7	24817.2	29297.4	24447.3	24168.7
869.48	14108.8	14545.6	14538.6	14540.1	14533.7	14533.4		848.68	14241.9	14218.7	14172.7	14153.5	14127	14123.2			849.38	31149.9	30015.6	24721.6	28965.7	24383.2	24099.9
869.38	13928.9	14539.3	14532.2	14533.7	14527.2	14526.9		848.58	14054.9	14214.3	14170.3	14150.5	14126.3	14122.4			849.28	30310.9	29673.9	24627.8	28642.6	24319.7	24031.5
869.28	14302.9	14532.2	14525	14526.5	14520	14519.7		848.48	14267.4	14210.2	14168	14147.6	14125.6	14121.6			849.18	29797	29342.9	24535.7	28328.8	24256.6	23963.5
869.18	14579.1	14526.3	14519	14520.5	14513.9	14513.6		848.38	14225.6	14206.3	14165.7	14144.9	14124.9	14120.8			849.08	29320.2	29023	24445.1	28024.8	24194	23895.7
869.08	14661.2	14521.1	14513.8	14515.3	14508.6	14508.3		848.28	14044.9	14202.6	14163.5	14142.4	14124.2	14120			848.98	28602.3	28715	24356	27731.3	24131.8	23828.3
868.98	14126	14516.2	14508.8	14510.3	14503.6	14503.2		848.18	14142.9	14199.1	14161.3	14140	14123.5	14119.2			848.88	28015	28418.6	24268.2	27448.2	24070.1	23761.2
868.88	14208.5	14509.6	14502.1	14503.6	14496.8	14496.5		848.08	14110.3	14195.9	14159.2	14137.7	14122.8	14118.4			848.78	27958.7	28134.1	24181.6	27175.8	24008.7	23694.3
868.78	14144.8	14503.2	14495.6	14497.1	14490.2	14489.9		847.98	14231.5	14192.7	14157.1	14135.6	14122.1	14117.6			848.68	27703.9	27861.3	24096.2	26914	23947.8	23627.7
868.68	14323.1	14496.5	14488.9	14490.4	14483.4	14483		847.88	14283.2	14189.8	14155.1	14133.5	14121.5	14116.8			848.58	27010.3	27599.9	24012	26662.5	23887.2	23561.2
868.58	14263.4	14490.3	14482.6	14484.1	14477	14476.6		847.78	13847.9	14187	14153.2	14131.6	14120.8	14116			848.48	26369.6	27349.9	23928.7	26421.5	23826.9	23495
868.48	14517.6	14483.9	14476	14477.5	14470.4	14470		847.68	14223.6	14184.3	14151.2	14129.7	14120.1	14115.2			848.38	26098.4	27110.7	23846.3	26190.3	23767	23429
868.38	14429.8	14478.2	14470.2	14471.7	14464.5	14464.1		847.58	14517.3	14181.8	14149.4	14127.9	14119.4	14114.4			848.28	26324.3	26882.2	23764.8	25968.8	23707.4	23363.1
868.28	14482.3	14472.2	14464.2	14465.6	14458.3	14458		847.48	14160.9	14179.3	14147.5	14126.2	14118.8	14113.6			848.18	26070.5	26664	23684.1	25756.8	23648.1	23297.3
868.18	14072	14466.4	14458.2	14459.7	14452.3	14451.9		847.38	14132.2	14177	14145.7	14124.5	14118.1	14112.8			848.08	25701.6	26455.5	23604.2	25553.6	23589.2	23231.8
868.08	14771.5	14459.2	14450.9	14452.4	14444.9	14444.5		847.28	14163.6	14174.8	14143.9	14123	14117.5	14112			847.98	25943.2	26256.6	23525.1	25359.2	23530.6	23166.3
867.98	14177.1	14454.1	14445.8	14447.2	14439.6	14439.3		847.18	14168.2	14172.6	14142.2	14121.4	14116.9	14111.2			847.88	24924.8	26066.6	23446.6	25172.9	23472.4	23101
867.88	14306.6	14447.2	14438.8	14440.2	14432.5	14432.1		847.08	14081.6	14170.6	14140.5	14119.9	14116.2	14110.4			847.78	25043.8	25885.2	23368.8	24994.4	23414.4	23035.8
867.78	14343.9	14440.6	14432.1	14433.5	14425.7	14425.4		846.98	13905.5	14168.6	14138.8	14118.4	14115.6	14109.6			847.68	25075.6	25712	23291.5	24823.4	23356.8	22970.8
867.68	14522.8	14434.1	14425.5	14426.9	14419	14418.7		846.88	14150.3	14166.7	14137.1	14117	14115	14108.9			847.58	24849.9	25546.4	23214.9	24659.2	23299.5	22905.8
867.58	14556.4	14428.2	14419.4	14420.9	14412.9	14412.5		846.78	14256.5	14164.9	14135.5	14115.6	14114.4	14108.1			847.48	24651.9	25388.2	23138.7	24501.7	23242.6	22840.9
867.48	14604.4	14422.3	14413.4	14414.9	14406.8	14406.4		846.68	14065.4	14163.2	14133.9	14114.3	14113.8	14107.3			847.38	24817.5	25236.8	23063.1	24350.3	23186	22776.2
867.38	13929.7	14416.6	14407.6	14409	14400.8	14400.4		846.58	14061.3	14161.5	14132.3	14113	14113.2	14106.5			847.28	24683.2	25091.9	22988	24204.7	23129.7	22711.5
867.28	14017.8	14408.7	14399.6	14401	14392.7	14392.3		846.48	14019.7	14159.9	14130.8	14111.7	14112.6	14105.8			847.18	24413.2	24953.1	22913.3	24064.6	23073.8	22647
867.18	14183.6	14401	14391.8	14393.2	14384.8	14384.4		846.38	14017.7	14158.3	14129.2	14110.4	14112.1	14105			847.08	24375.6	24820	22839.1	23929.5	23018.2	22582.5
867.08	14011.7	14393.7	14384.4	14385.8	14377.3	14376.9		846.28	14348.1	14156.8	14127.7	14109.1	14111.5	14104.2			846.98	24582.4	24692.3	22765.3	23799.2	22963	22518.2
866.98	14163.3	14385.9	14376.4	14377.8	14369.2	14368.8		846.18	14217.3	14155.3	14126.2	14107.9	14111	14103.4			846.88	24229.7	24569.7	22691.9	23673.2	22908.3	22453.9
866.88	13875.4	14378.4	14368.9	14370.2	14361.5	14361		846.08	14264.3	14153.9	14124.8	14106.7	14110.5	14102.7			846.78	23982.6	24451.8	22618.9	23551.3	22853.9	22389.8
866.78	13997.6	14370	14360.3	14361.6	14352.8	14352.4		845.98	14129.7	14152.6	14123.3	14105.5	14109.9	14101.9			846.68	24107	24338.3	22546.2	23433.2	22799.9	22325.7
866.68	14109.6	14361.8	14352	14353.3	14344.3	14343.9		845.88	14283.7	14151.3	14121.9	14104.3	14109.4	14101.1			846.58	24091.6	24228.9	22473.9	23318.5	22746.3	22261.7
866.58	14172.8	14353.9	14344	14345.3	14336.2	14335.8		845.78	14054.1	14150	14120.5	14103.2	14108.9	14100.4			846.48	24142.2	24123.5	22402	23207.1	22693.2	22197.8
866.48	14161.5	14346.1	14336.1	14337.4	14328.1	14327.7		845.68	13964.6	14148.9	14119.1	14102	14108.5	14099.6			846.38	23787	24021.7	22330.3	23098.7	22640.5	22134.1
866.38	14546.2	14338.3	14328.1	14329.4	14320	14319.6		845.58	14012.7	14147.7	14117.7	14100.9	14108	14098.9			846.28	23861.3	23923.3	22259	22993	22588.3	22070.4
866.28	14360	14331.6	14321.3	14322.5	14313	14312.6		845.48	14230.4	14146.6	14116.4	14099.8	14107.5	14098.1			846.18	23618.6	23828.2	22188	22890	22536.5	22006.8
866.18	13992.4	14324.3	14313.9	14315.1	14305.5	14305		845.38	14091.9	14145.5	14115	14098.7	14107.1	14097.4			846.08	23458.7	23736	22117.2	22789.2	22485.3	21943.3
866.08	14102.2	14315.9	14305.2	14306.5	14296.7	14296.3		845.28	14171	14144.5	14113.7	14097.6	14106.7	14096.6			845.98	23223.7	23646.7	22046.7	22690.7	22434.5	21879.9
865.98	14405.3	14307.7	14296.9	14298.1	14288.2	14287.8		845.18	13957.8	14143.5	14112.3	14096.5	14106.3	14095.9			845.88	23273	23560.2	21976.5	22594.1	22384.3	21816.5
865.88	14102.1	14300.4	14289.5	14290.6	14280.6	14280.1		845.08	13997.3	14142.6	14111	14095.4	14105.9	14095.2			845.78	23380.7	23476.1	21906.5	22499.3	22334.6	21753.2
865.78	14134.8	14292.1	14281	14282.2	14272	14271.5		844.98	14223.1	14141.8	14109.7	14094.3	14105.6	14094.4			845.68	23087.1	23394.5	21836.7	22406.3	22285.4	21690.1
865.68	14432.7	14283.9	14272.7	14273.8	14263.4	14263		844.88	14030.5	14140.9	14108.5	14093.3	14105.2	14093.7			845.58	23079.6	23315.3	21767.1	22314.9	22236.9	21627
865.58	14240.7	14276.5	14265.2	14266.2	14255.7	14255.3		844.78	14077.2	14140.1	14107.2	14092.2	14104.9	14093			845.48	23023.6	23238.2	21697.8	22224.9	22188.9	21563.9
865.48	14782	14268.6	14257	14258.1	14247.4	14247		844.68	13867.9	14139.4	14105.9	14091.2	14104.6	14092.2			845.38	22681.3	23163.3	21628.6	22136.3	22141.6	21501
865.38	14232.6	14262.3	14250.6	14251.6	14240.8	14240.4		844.58	13892	14138.7	14104.7	14090.1	14104.4	14091.5			845.28	22911.8	23090.5	21559.7	22048.9	22094.9	21438.1
865.28	13966.7	14254.4	14242.5	14243.4	14232.5	14232		844.48	14010.4	14138.1	14103.4	14089.1	14104.1	14090.8			845.18	22567	23019.7	21490.9	21962.7	22048.9	21375.3
865.18	14170	14245.5	14233.5	14234.4	14223.2	14222.8		844.38	14052.5	14137.5	14102.2	14088.1	14103.9	14090.1			845.08	22727.9	22950.8	21422.3	21877.6	22003.6	21312.5
865.08	14233.1	14237.2	14225	14225.9	14214.6	14214.1		844.28	14163.6	14137	14101	14087.1	14103.8	14089.4			844.98	22692.3	22883.7	21353.9	21793.5	21959	21249.9
864.98	14173.1	14229.1	14216.8	14217.6	14206.1	14205.6		844.18	13987.4	14136.5	14099.8	14086.1	14103.6	14088.7			844.88	22502.1	22818.6	21285.7	21710.4	21915.3	21187.3
864.88	14091.3	14220.8	14208.2	14209	14197.3	14196.9		844.08	13991.9	14136	14098.6	14085.1	14103.5	14088			844.78	22493	22755.3	21217.6	21628.2	21872.3	21124.8
864.78	13958.7	14212.2	14199.4	14200.1	14188.3	14187.8		843.98	14059.9	14135.6	14097.4	14084.1	14103.4	14087.3			844.68	22524.9	22693.8	21149.6	21546.8	21830.2	21062.4
864.68	14426.3	14203.1	14190.1	14190.8	14178.8	14178.3		843.88	14034.3	14135.3	14096.2	14083.1	14103.4	14086.6			844.58	22470.8	22634.1	21081.9	21466.1	21789.1	21000.1
864.58	14181.2	14195.4	14182.3	14182.9	14170.6	14170.2		843.78	13916	14135.1	14095	14082.1	14103.4	14085.9			844.48	22313.3	22576.3	21014.2	21386.3	21748.8	20937.9
864.48	13994.3	14187	14173.6	14174.1	14161.7	14161.2		843.68	14024.4	14134.9	14093.9	14081.1	14103.5	14085.2			844.38	22060.7	22520.2	20946.8	21307.1	21709.6	20875.8
864.38	13842	14177.9	14164.4	14164.8	14152.2	14151.7		843.58	14175.3	14134.8	14092.7	14080.1	14103.6	14084.5			844.28	21745.9	22466	20879.4	21228.6	21671.4	20813.7
864.28	14042.7	14168.3	14154.5	14154.9	14142.1	14141.6		843.48	14039.3	14134.7	14091.5	14079.2	14103.7	14083.9			844.18	22002.7	22413.5	20812.2	21150.7	21634.2	20751.7
864.18	13626.7	14159.2	14145.2	14145.5	14132.5	14132		843.38	14273	14134.7	14090.4	14078.2	14104	14083.2			844.08	21698.6	22362.9	20745.1	21073.3	21598.2	20689.8
864.08	13832.6	14148.8	14134.6	14134.8	14121.6	14121.1		843.28	14237.7	14134.8	14089.3	14077.2	14104.2	14082.5			843.98	22021.4	22314.2	20678.1	20996.5	21563.4	20628
863.98	13834.2	14138.9	14124.5	14124.6	14111.1	14110.7		843.18	14020.3	14135	14088.1	14076.3	14104.6	14081.9			843.88	21516.8	22267.4	20611.2	20920.3	21529.9	20566.2
863.88	14035.5	14129	14114.3	14114.3	14100.6	14100.1		843.08	13717	14135.2	14087	14075.3	14105	14081.2			843.78	21449.2	22222.5	20544.4	20844.5	21497.7	20504.6
863.78	14191	14119.6	14104.7	14104.6	14090.7	14090.2		842.98	14079.4	14135.6	14085.9	14074.4	14105.4	14080.6			843.68	21670.5	22179.7	20477.7	20769.2	21466.9	20443
863.68	13864.2	14110.6	14095.5	14095.3	14081.2	14080.7		842.88	13974.5	14136	14084.8	14073.4	14106	14080			843.58	21516	22138.9	20411.1	20694.3	21437.6	20381.5
863.58	13701.2	14100.6	14085.3	14085	14070.6	14070.1		842.78	13994.9	14136.5	14083.7	14072.5	14106.6	14079.4			843.48	21403.5	22100.2	20344.7	20619.9	21409.9	20320.1
863.48	14114.2	14090.1	14074.4	14074	14059.4	14058.9		842.68	13908.7	14137.2	14082.6	14071.5	14107.4	14078.7			843.38	21275.1	22063.8	20278.3	20545.9	21383.9	20258.8
863.38	14087.1	14080.7	14064.8	14064.3	14049.4	14048.9		842.58	13927.5	14138	14081.5	14070.6	14108.2	14078.1			843.28	21539.8	22029.6	20212	20472.2	21359.7	20197.6
863.28	13675.4	14071.3	14055.1	14054.4	14039.3	14038.8		842.48	14197.7	14138.9	14080.4	14069.6	14109.1	14077.5			843.18	20906.8	21997.8	20145.8	20399	21337.4	20136.5
863.18	13595.2	14060.5	14044	14043.2	14027.8	14027.3		842.38	14108.3	14139.9	14079.3	14068.7	14110.2	14076.9			843.08	20918.9	21968.6	20079.7	20326	21317.1	20075.5
863.08	13932.1	14049.3	14032.6	14031.6	14016	14015.4		842.28	14044.5	14141.1	14078.2	14067.7	14111.4	14076.4			842.98	20835.1	21942	20013.6	20253.4	21298.9	20014.6
862.98	14091.9	14039.2	14022.2	14021	14005.1	14004.5		842.18	14167.2	14142.4	14077.2	14066.8	14112.7	14075.8			842.88	21254.6	21918.1	19947.6	20181.1	21283.1	19953.8
862.88	13952.9	14029.5	14012.2	14010.9	13994.6	13994.1		842.08	14178.3	14143.9	14076.1	14065.9	14114.2	14075.2			842.78	21055.4	21897.1	19881.7	20109.2	21269.7	19893.1
862.78	13673	14019.4	14001.8	14000.2	13983.7	13983.2		841.98	14035.7	14145.6	14075	14065	14115.9	14074.7			842.68	20877.3	21879.2	19815.9	20037.5	21259	19832.5
862.68	13566.7	14008.3	13990.4	13988.7	13971.8	13971.3		841.88	13905.8	14147.5	14074	14064	14117.7	14074.1			842.58	20704.5	21864.6	19750.2	19966.1	21251.2	19772.1
862.58	13866.6	13996.8	13978.6	13976.6	13959.5	13959		841.78	14020.5	14149.6	14072.9	14063.1	14119.8	14073.6			842.48	20717	21853.5	19684.5	19895	21246.4	19711.8
862.48	13812	13986.2	13967.6	13965.5	13948	13947.5		841.68	14041.6	14152	14071.9	14062.2	14122	14073.1			842.38	20646.4	21846.1	19618.9	19824.2	21245	19651.5
862.38	13443.1	13975.4	13956.5	13954.1	13936.3	13935.7		841.58	14205.3	14154.6	14070.8	14061.2	14124.6	14072.6			842.28	20604.4	21842.7	19553.4	19753.6	21247.1	19591.5
862.28	13519.4	13963.3	13944.1	13941.4	13923.3	13922.8		841.48	14254.9	14157.6	14069.8	14060.3	14127.4	14072.1			842.18	20922.4	21843.6	19488	19683.2	21253.2	19531.6
862.18	13729.7	13951.4	13931.8	13928.9	13910.4	13909.9		841.38	14173.6	14160.9	14068.7	14059.4	14130.5	14071.6			842.08	20584.1	21849.2	19422.6	19613.2	21263.6	19471.8
862.08	13476.5	13940.1	13920.1	13917	13898.1	13897.5		841.28	14125.8	14164.5	14067.7	14058.5	14134	14071.2			841.98	20827.7	21859.8	19357.3	19543.3	21278.6	19412.2
861.98	13885.3	13927.9	13907.6	13904.1	13884.9	13884.3		841.18	14049.7	14168.6	14066.7	14057.6	14137.9	14070.8			841.88	20724.3	21876	19292.1	19473.7	21298.7	19352.8
861.88	13727.8	13917	13896.2	13892.4	13872.9	13872.3		841.08	14316.7	14173.2	14065.6	14056.7	14142.3	14070.3			841.78	20731.3	21898	19227	19404.3	21324.5	19293.5
861.78	13535	13905.5	13884.3	13880.2	13860.2	13859.7		840.98	14160.7	14178.4	14064.6	14055.8	14147.2	14069.9			841.68	20494.1	21926.6	19162	19335.1	21356.3	19234.5
861.68	13295.4	13893.4	13871.8	13867.3	13847	13846.4		840.88	14035	14184.2	14063.6	14054.9	14152.8	14069.5			841.58	20906.3	21962.4	19097	19266.2	21395	19175.7
861.58	13467.3	13880.4	13858.4	13853.5	13832.8	13832.2		840.78	14222	14190.8	14062.6	14053.9	14159.1	14069.2			841.48	20715.3	22006	19032.2	19197.5	21441.1	19117
861.48	13113.3	13867.9	13845.5	13840.2	13819	13818.4		840.68	14089.7	14198.2	14061.6	14053	14166.2	14068.8			841.38	20819.4	22058.2	18967.4	19129	21495.5	19058.6
861.38	13627.9	13854.2	13831.3	13825.6	13804	13803.4		840.58	13919.4	14206.7	14060.6	14052.1	14174.4	14068.5			841.28	21041.5	22119.8	18902.8	19060.7	21559	19000.5
861.28	13533.4	13842	13818.7	13812.5	13790.4	13789.8		840.48	14230	14216.3	14059.5	14051.2	14183.6	14068.2			841.18	20590.6	22191.9	18838.3	18992.7	21632.5	18942.6
861.18	13506.6	13829.5	13805.7	13799	13776.4	13775.8		840.38	14470.9	14227.3	14058.5	14050.3	14194.2	14067.9			841.08	21056.8	22275.5	18773.8	18924.9	21717.1	18885
861.08	13305	13816.9	13792.6	13785.3	13762.3	13761.7		840.28	14184.1	14239.8	14057.5	14049.4	14206.3	14067.7			840.98	20786.3	22371.6	18709.5	18857.3	21813.9	18827.7
860.98	13318	13803.5	13778.8	13770.9	13747.4	13746.8		840.18	14314.8	14254.1	14056.5	14048.5	14220.1	14067.4			840.88	21039.4	22481.7	18645.4	18789.9	21924.3	18770.7
860.88	13389	13790.2	13764.9	13756.4	13732.4	13731.8		840.08	14430.6	14270.4	14055.5	14047.6	14236	14067.2			840.78	21116	22606.9	18581.3	18722.7	22049.5	18714
860.78	13519.1	13777	13751.2	13742	13717.5	13716.8		839.98	14298.8	14289.1	14054.5	14046.7	14254	14067.1			840.68	21236.9	22748.9	18517.4	18655.8	22190.9	18657.7
860.68	13067.2	13764.2	13737.8	13728	13702.9	13702.2		839.88	14203.9	14310.2	14053.6	14045.8	14274.7	14067			840.58	21325.2	22909.3	18453.6	18589.1	22350.5	18601.7
860.58	13341.7	13750	13723	13712.4	13686.7	13686		839.78	14435.5	14334.3	14052.6	14044.9	14298.1	14066.9			840.48	21705.1	23089.7	18390	18522.7	22529.6	18546.2
860.48	13198.6	13736.5	13708.9	13697.5	13671.2	13670.6		839.68	14502.4	14361.5	14051.6	14044	14324.7	14066.8			840.38	21968.4	23292.1	18326.6	18456.5	22730.2	18491.1
860.38	13061	13722.6	13694.4	13682.1	13655.2	13654.5		839.58	14395.5	14392.1	14050.6	14043.1	14354.6	14066.8			840.28	22297	23518.1	18263.4	18390.6	22954.1	18436.4
860.28	13637.6	13708.2	13679.3	13666.1	13638.6	13637.9		839.48	14233.9	14426.5	14049.6	14042.2	14388.2	14066.8			840.18	22543	23769.9	18200.4	18325	23203.3	18382.3
860.18	13194.2	13695.5	13666	13651.8	13623.6	13623		839.38	14808.8	14464.7	14048.6	14041.3	14425.7	14066.9			840.08	22844	24049.8	18137.6	18259.7	23480.1	18328.7
860.08	13032.2	13681.6	13651.4	13636	13607.2	13606.5		839.28	14366.8	14507	14047.7	14040.5	14467.2	14067			839.98	23319.4	24359.4	18075.1	18194.8	23786.2	18275.7
859.98	13484	13667.1	13636.2	13619.6	13590.1	13589.4		839.18	14573.3	14553.4	14046.7	14039.6	14512.7	14067.2			839.88	23616.1	24701.4	18012.9	18130.2	24124.2	18223.3
859.88	12949.2	13654	13622.4	13604.5	13574.3	13573.6		839.08	14810.5	14603.8	14045.7	14038.7	14562.1	14067.5			839.78	23985.1	25077.5	17951	18066	24495.7	18171.7
859.78	13399.8	13639.2	13606.9	13587.6	13556.6	13555.9		838.98	14640.5	14657.9	14044.8	14037.8	14615.2	14067.8			839.68	24771.9	25489.9	17889.4	18002.2	24903.1	18120.7
859.68	13356.3	13625.9	13592.8	13572	13540.3	13539.5		838.88	14597.1	14715.1	14043.8	14036.9	14671.2	14068.1			839.58	25157.5	25941.2	17828.2	17938.8	25348.7	18070.6
859.58	12900.5	13612.6	13578.6	13556.2	13523.6	13522.9		838.78	14715.4	14774.2	14042.8	14036	14729.2	14068.6			839.48	26001.7	26432.5	17767.4	17875.8	25833.8	18021.3
859.48	12934.3	13597.9	13563	13538.9	13505.5	13504.8		838.68	15068.1	14833.9	14041.9	14035.1	14787.6	14069.1			839.38	26349.5	26966.4	17707	17813.4	26360.9	17973
859.38	12685	13583.3	13547.6	13521.5	13487.2	13486.5		838.58	14962.2	14892	14040.9	14034.2	14844.4	14069.8			839.28	27248.3	27543.6	17647.2	17751.5	26930.6	17925.7
859.28	13112.5	13568	13531.4	13503.2	13468	13467.3		838.48	14702.5	14945.8	14039.9	14033.3	14896.7	14070.5			839.18	27675.1	28165.7	17587.8	17690.2	27544.5	17879.4
859.18	13023.6	13554.1	13516.5	13486	13450	13449.2		838.38	14833.3	14992.2	14039	14032.5	14941.6	14071.3			839.08	28280.8	28833.7	17529	17629.6	28203.7	17834.3
859.08	12663.5	13540	13501.5	13468.5	13431.5	13430.7		838.28	15239.6	15028.1	14038	14031.6	14975.7	14072.3			838.98	28967.6	29547	17470.9	17569.5	28907.4	17790.5
858.98	12846.9	13525	13485.5	13449.7	13411.7	13411		838.18	15110	15050.5	14037	14030.7	14996.2	14073.4			838.88	29702.5	30305.9	17413.3	17510.2	29655.9	17748
858.88	12556.8	13510.7	13470.1	13431.4	13392.3	13391.5		838.08	14805.7	15057.5	14036.1	14029.8	15001.3	14074.7			838.78	30536.4	31107.7	17356.4	17451.5	30446.5	17706.9
858.78	12711.8	13495.7	13454	13412	13371.8	13371		837.98	15118.7	15048.8	14035.1	14028.9	14990.4	14076.1			838.68	31729.7	31950.2	17300.3	17393.7	31276.8	17667.4
858.68	12783.9	13481.4	13438.5	13392.9	13351.6	13350.8		837.88	15092.2	15025.1	14034.2	14028	14964.4	14077.7			838.58	32298.8	32829.5	17245	17336.7	32143	17629.5
858.58	13154.5	13467.5	13423.5	13373.9	13331.4	13330.6		837.78	14861.1	14988.7	14033.2	14027.1	14925.5	14079.5			838.48	33096.2	33738.5	17190.5	17280.5	33037.7	17593.5
858.48	12727.6	13455.2	13409.9	13355.9	13312.2	13311.4		837.68	15061.3	14942.7	14032.3	14026.3	14876.7	14081.5			838.38	34022.6	34669.8	17136.8	17225.3	33953.8	17559.4
858.38	12812	13442	13395.4	13336.5	13291.5	13290.7		837.58	15111	14890.2	14031.4	14025.4	14821.2	14083.7			838.28	34683.3	35611.5	17084.2	17171.1	34878.8	17527.3
858.28	12802.2	13429.5	13381.5	13317.2	13270.9	13270.1		837.48	14682	14834.4	14030.4	14024.5	14762.1	14086.2			838.18	35941.4	36550.4	17032.4	17117.9	35799.8	17497.5
858.18	13087.1	13417.5	13368.1	13297.9	13250.1	13249.3		837.38	14684.5	14777.7	14029.5	14023.6	14701.9	14089.1			838.08	37264.2	37470.6	16981.8	17065.8	36700.7	17470.1
858.08	12758.3	13407	13356.1	13279.2	13230	13229.2		837.28	14937.4	14722.2	14028.5	14022.7	14642.5	14092.2			837.98	38094.7	38351.6	16932.2	17014.8	37560.8	17445.3
857.98	12936.2	13396.3	13343.9	13259.6	13208.8	13208		837.18	14734.5	14669.4	14027.6	14021.9	14585.5	14095.7			837.88	39527.2	39172.9	16883.9	16965	38359.4	17423.5
857.88	12823.2	13387.1	13333	13240.3	13188	13187.1		837.08	14549.6	14620.1	14026.6	14021	14531.5	14099.5			837.78	40593.3	39910.2	16836.8	16916.6	39072	17404.6
857.78	12672.6	13378.5	13322.8	13220.7	13166.6	13165.8		836.98	14457.4	14575	14025.7	14020.1	14481.4	14103.8			837.68	41616.4	40540.5	16791	16869.5	39675.6	17389.2
857.68	13048.4	13370.8	13313.2	13200.5	13144.6	13143.8		836.88	14438.4	14534.2	14024.8	14019.2	14435.2	14108.5			837.58	42431	41041.9	16746.6	16823.7	40147.9	17377.4
857.58	13321.6	13365.8	13306.3	13181.3	13123.7	13122.8		836.78	14454.6	14498	14023.8	14018.3	14393.1	14113.6			837.48	42558.3	41394.7	16703.7	16779.5	40469.1	17369.5
857.48	13307.9	13363.4	13302	13163.1	13103.5	13102.6		836.68	14356	14466.3	14022.9	14017.5	14354.9	14119.3			837.38	42750.8	41585.1	16662.1	16736.7	40625	17365.9
857.38	13130.9	13363.4	13299.9	13144.8	13083.1	13082.2		836.58	14591.9	14438.9	14022	14016.6	14320.5	14125.5			837.28	42295.4	41605.1	16622	16695.4	40607.3	17366.8
857.28	13117.1	13365.6	13300	13126	13062.1	13061.2		836.48	14413.4	14415.7	14021	14015.7	14289.8	14132.3			837.18	42028.6	41454.2	16583.4	16655.6	40415.2	17372.6
857.18	13183.2	13371.3	13303.4	13107.1	13041	13040.1		836.38	14237.5	14396.4	14020.1	14014.8	14262.3	14139.7			837.08	41108.1	41139	16546.1	16617.2	40054.9	17383.7
857.08	13154.2	13381.4	13311.1	13088.5	13020	13019.1		836.28	14282.8	14380.8	14019.2	14014	14237.9	14147.7			836.98	40146.5	40673.3	16510.3	16580.2	39539.8	17400.4
856.98	13471.1	13396.8	13324	13069.9	12998.9	12997.9		836.18	14561.5	14368.6	14018.2	14013.1	14216.3	14156.4			836.88	38731.3	40075.3	16475.7	16544.5	38887.6	17423.1
856.88	13548.6	13419.7	13344.2	13052.2	12978.6	12977.7		836.08	14417.7	14359.6	14017.3	14012.2	14197	14165.8			836.78	37654.8	39368	16442.4	16510.1	38120.8	17452.2
856.78	13304.8	13450.8	13372.5	13035	12958.6	12957.6		835.98	14258.4	14353.4	14016.4	14011.3	14180	14175.9			836.68	36352.2	38575.1	16410.3	16476.9	37262.8	17488.3
856.68	13504.9	13490.9	13409.6	13017.1	12937.8	12936.8		835.88	14587.1	14349.9	14015.5	14010.4	14165	14186.6			836.58	35340.5	37720.4	16379.2	16444.9	36336.4	17531.8
856.58	14027.8	13543.1	13458.6	13000	12917.5	12916.5		835.78	14464.6	14348.8	14014.5	14009.6	14151.5	14198.2			836.48	34413.9	36827.7	16349.3	16413.9	35365.2	17583.2
856.48	13760.7	13610.4	13522.5	12984.7	12898.9	12897.9		835.68	14440	14349.9	14013.6	14008.7	14139.6	14210.4			836.38	33553.5	35916.7	16320.3	16384	34368	17643.2
856.38	14223.9	13692.4	13601	12968.8	12879.5	12878.5		835.58	14419.5	14352.9	14012.7	14007.8	14128.9	14223.3			836.28	32789.9	35006.6	16292.3	16355	33363.6	17712.3
856.28	13778.8	13793.1	13698	12954.6	12861.6	12860.6		835.48	14282.7	14357.7	14011.8	14006.9	14119.4	14236.9			836.18	31928.3	34111.9	16265.2	16327	32365.6	17791.2
856.18	14399	13911.3	13812.3	12939.4	12842.4	12841.4		835.38	14425.4	14364	14010.9	14006.1	14110.7	14251			836.08	32094.7	33244.5	16239	16299.8	31385.3	17880.6
856.08	14605.4	14051.3	13948	12926.4	12825.2	12824.1		835.28	14473.1	14371.6	14009.9	14005.2	14102.9	14265.7			835.98	31534.1	32415.2	16213.7	16273.6	30432.8	17981
855.98	15057.2	14211.2	14103.4	12914.5	12808.8	12807.7		835.18	14666.5	14380.3	14009	14004.3	14095.8	14280.7			835.88	31121.6	31630.5	16189.2	16248.3	29513.8	18093.3
855.88	14536.6	14389.7	14277.1	12904.5	12794	12792.9		835.08	14648.4	14389.8	14008.1	14003.5	14089.3	14295.9			835.78	30574.7	30896.7	16165.6	16223.8	28634.3	18218
855.78	14961	14577.8	14460	12893.4	12777.7	12776.7		834.98	14356.6	14399.8	14007.2	14002.6	14083.4	14311.1			835.68	30287.6	30217.3	16142.8	16200.1	27797	18355.6
855.68	14774.5	14768.4	14645.1	12884.1	12763	12761.9		834.88	14102.7	14410.1	14006.3	14001.7	14077.8	14326.1			835.58	30365.7	29594.4	16120.8	16177.2	27003.3	18506.8
855.58	15397.9	14943.8	14814.6	12874.9	12748	12746.9		834.78	14428.6	14420.2	14005.4	14000.8	14072.7	14340.5			835.48	29687.3	29030.2	16099.5	16155.2	26255.1	18671.9
855.48	15309	15086.1	14950.6	12868.3	12735.1	12734		834.68	14449.3	14429.8	14004.4	14000	14068	14354.1			835.38	29601.5	28524.3	16079	16133.9	25551.6	18851.3
855.38	14962	15171.8	15029.6	12862.2	12722.2	12721.1		834.58	14472.7	14438.4	14003.5	13999.1	14063.5	14366.4			835.28	29541.5	28077	16059.3	16113.4	24893.2	19045
855.28	15239.2	15184.7	15035.1	12855.9	12708.6	12707.5		834.48	14407.4	14445.7	14002.6	13998.2	14059.3	14377.1			835.18	29304.2	27687	16040.4	16093.7	24278.4	19253.1
855.18	15100.4	15123.2	14965.8	12851.2	12696.1	12694.9		834.38	14292.2	14451.3	14001.7	13997.3	14055.4	14385.8			835.08	28590.1	27352.3	16022.1	16074.7	23705.5	19475.3
855.08	14667.2	14996.1	14830.2	12847	12683.4	12682.3		834.28	14379.9	14454.8	14000.8	13996.5	14051.7	14392.2			834.98	28667.7	27070.9	16004.6	16056.4	23173.5	19710.6
854.98	14530.9	14822.1	14647	12842.4	12669.7	12668.5		834.18	14336	14455.8	13999.9	13995.6	14048.2	14395.9			834.88	28774.5	26839.4	15987.8	16038.9	22680	19958
854.88	14397.7	14623.5	14438.4	12838.4	12655.7	12654.5		834.08	14567	14454.3	13999	13994.7	14044.8	14396.9			834.78	28592.5	26654.4	15971.7	16022.1	22223.5	20215.5
854.78	14254.9	14419	14223.1	12835	12641.5	12640.2		833.98	14499.6	14450	13998.1	13993.9	14041.7	14395			834.68	28260.8	26511.2	15956.3	16006	21801.7	20480.7
854.68	14267.3	14221.7	14013.8	12832.4	12627	12625.7		833.88	14468.9	14443.1	13997.1	13993	14038.6	14390.4			834.58	27635.7	26404.2	15941.6	15990.7	21412.3	20750.4
854.58	14485.1	14039.7	13818.8	12831	12612.6	12611.4		833.78	14435.7	14433.7	13996.2	13992.1	14035.8	14383			834.48	27404.7	26327.1	15927.6	15976	21053.5	21020.1
854.48	14255.7	13878.1	13642.9	12831.9	12599.2	12598		833.68	14351.7	14422	13995.3	13991.2	14033	14373.2			834.38	27112.2	26272.5	15914.2	15961.9	20722.9	21284.7
854.38	14135.3	13736.7	13485.6	12833.8	12585.2	12584		833.58	14468.1	14408.3	13994.4	13990.4	14030.4	14361.4			834.28	26953.8	26232.2	15901.4	15948.5	20418.8	21537.7
854.28	13664	13616.1	13347.4	12837.1	12571	12569.7		833.48	14404.4	14393	13993.5	13989.5	14027.9	14347.8			834.18	26826.6	26197	15889.3	15935.7	20138.9	21772.1
854.18	13949.7	13514.1	13225.7	12841.2	12555.5	12554.2		833.38	14326.3	14376.4	13992.6	13988.6	14025.4	14332.8			834.08	26544.1	26157.4	15877.8	15923.6	19881.2	21980.6
854.08	14162.7	13431.6	13121.1	12848.8	12540.9	12539.6		833.28	14367.5	14358.9	13991.7	13987.8	14023.1	14316.9			833.98	26661.8	26103.9	15866.8	15912	19644.2	22154.9
853.98	13968.4	13367.1	13031.7	12859.9	12527.1	12525.8		833.18	14351.3	14340.9	13990.8	13986.9	14020.8	14300.3			833.88	26174.7	26027.4	15856.5	15901.1	19425.9	22288.3
853.88	13894.4	13317.8	12954	12874	12512.9	12511.5		833.08	14432.8	14322.6	13989.9	13986	14018.7	14283.4			833.78	26306.7	25920.4	15846.7	15890.8	19224.9	22374.3
853.78	13722	13282.8	12886.8	12891.9	12498.6	12497.2		832.98	14496.2	14304.4	13989	13985.2	14016.6	14266.5			833.68	26205.2	25777	15837.6	15881	19039.6	22408.8
853.68	13678.4	13260.7	12827.8	12914	12483.8	12482.4		832.88	14158.2	14286.3	13988.1	13984.3	14014.5	14249.6			833.58	25887.2	25593.7	15829	15871.9	18868.5	22389.7
853.58	13962.3	13251.1	12775.9	12941.5	12469	12467.6		832.78	14336.1	14268.7	13987.2	13983.4	14012.5	14233.2			833.48	25952.1	25369.9	15821	15863.3	18710.5	22317.6
853.48	13846.5	13254.7	12730.8	12976.2	12455.2	12453.8		832.68	14049.3	14251.5	13986.3	13982.5	14010.6	14217.1			833.38	25673.6	25107.2	15813.5	15855.4	18564.2	22195.4
853.38	13847.4	13270	12690.3	13018	12441.2	12439.8		832.58	14166.8	14235	13985.4	13981.7	14008.8	14201.7			833.28	25444.8	24809.8	15806.6	15847.9	18428.9	22028.2
853.28	13925.9	13297.6	12653.7	13068.3	12427.3	12425.9		832.48	14224.7	14219.2	13984.5	13980.8	14007	14186.8			833.18	25572	24483.4	15800.3	15841.1	18303.3	21822.6
853.18	13941.3	13338	12620.6	13128.3	12413.8	12412.3		832.38	13972	14204.1	13983.6	13979.9	14005.2	14172.7			833.08	24954.1	24134.2	15794.5	15834.8	18186.5	21586
853.08	13903.9	13391.7	12590.2	13199	12400.5	12399		832.28	14232	14189.7	13982.7	13979.1	14003.5	14159.2			832.98	24834.4	23769.7	15789.2	15829	18077.9	21326.3
852.98	14168.5	13459.1	12562	13281.3	12387.2	12385.7		832.18	14363.9	14176.1	13981.8	13978.2	14001.8	14146.5			832.88	24500.3	23396.1	15784.4	15823.7	17976.7	21050.8
852.88	13970	13542	12536.4	13377.3	12374.9	12373.4		832.08	14214	14163.3	13980.9	13977.3	14000.1	14134.5			832.78	24022.9	23020	15780.2	15818.9	17882.2	20766.4
852.78	14220.3	13639.2	12511.9	13486.3	12362.2	12360.6		831.98	14180.2	14151.2	13980	13976.5	13998.5	14123.2			832.68	23531.8	22646.4	15776.3	15814.6	17793.9	20478.9
852.68	14033.4	13752.7	12489.6	13610.4	12350.4	12348.8		831.88	14030.8	14139.8	13979.1	13975.6	13997	14112.6			832.58	23299.1	22279.6	15773	15810.8	17711.1	20192.9
852.58	14244.7	13881.3	12467.9	13748.4	12338.2	12336.6		831.78	14084	14129.2	13978.2	13974.7	13995.4	14102.7			832.48	22837.5	21923.2	15770	15807.4	17633.6	19912.6
852.48	14237.9	14025.3	12448	13900.9	12326.9	12325.2		831.68	13973.1	14119.2	13977.3	13973.9	13993.9	14093.4			832.38	21932	21579.5	15767.4	15804.4	17560.7	19640.6
852.38	14753.1	14182.7	12429.1	14066	12315.8	12314.1											832.28	21095.1	21250.7	15765.2	15801.7	17492.2	19379.5
852.28	14821.7	14352.1	12412.8	14242.5	12306.5	12304.8											832.18	20916.5	20937.7	15763.3	15799.4	17427.7	19130.5
852.18	14809.7	14527.5	12397.5	14424.2	12297.7	12296											832.08	20178.3	20641	15761.7	15797.3	17366.8	18894.5
852.08	14834.3	14701.7	12383.1	14604.3	12289.2	12287.5											831.98	19687.4	20361.3	15760.3	15795.5	17309.2	18672.3
851.98	14579.7	14865.1	12369.6	14773.1	12281.2	12279.4											831.88	18636.2	20098.2	15759.2	15794	17254.8	18463.9
851.88	15282.2	15005.5	12356.1	14918.4	12272.6	12270.8											831.78	18231	19851.8	15758.2	15792.6	17203.2	18269.4
851.78	14923.8	15113.1	12345.4	15030.5	12266.5	12264.7											831.68	17747.6	19621.3	15757.4	15791.4	17154.3	18088.4
851.68	14820	15173.5	12334.4	15095.1	12259.7	12257.9											831.58	17446.4	19406.3	15756.7	15790.3	17107.8	17920.4
851.58	15030.9	15179.8	12323.7	15105.3	12252.9	12251											831.48	17307	19206.1	15756.1	15789.3	17063.5	17765.1
851.48	15262.2	15131.1	12314.2	15060.2	12247.1	12245.2											831.38	17068.6	19020	15755.5	15788.4	17021.4	17621.8
851.38	15457.7	15031.8	12306.1	14964.2	12242.4	12240.5											831.28	16537	18847.2	15755.1	15787.6	16981.3	17490
851.28	14746.3	14891.1	12299.3	14826.6	12238.7	12236.8											831.18	16339.5	18687	15754.7	15786.8	16943	17368.8
851.18	14680.5	14718.2	12290.9	14656.5	12233.2	12231.2											831.08	16206	18538.4	15754.3	15786.1	16906.5	17257.6
851.08	14812.7	14527.2	12282.8	14468.2	12227.9	12225.8											830.98	16183.2	18400.8	15754	15785.4	16871.5	17155.8
850.98	14747.6	14329.7	12275.6	14273.2	12223.2	12221.2											830.88	16202.9	18273.2	15753.7	15784.7	16838.1	17062.6
850.88	14384.7	14133.4	12268.7	14079.2	12218.7	12216.6											830.78	16019.6	18155.1	15753.5	15784.1	16806.1	16977.4
850.78	14327.8	13943.5	12261.1	13891.5	12213.4	12211.3											830.68	15659.8	18045.7	15753.2	15783.5	16775.5	16899.5
850.68	14341.2	13764.6	12253.8	13714.7	12208.2	12206											830.58	15582.4	17944.2	15753	15783	16746.1	16828.2
850.58	13838.3	13599.2	12246.9	13551.2	12203.3	12201.1											830.48	15631.8	17849.9	15752.7	15782.4	16717.9	16763
850.48	13970.2	13446.7	12238.8	13400.5	12197	12194.8											830.38	15722	17762.3	15752.5	15781.8	16690.8	16703.3
850.38	13272.7	13309.1	12231.4	13264.6	12191.4	12189.1
850.28	13309.7	13183.6	12222.1	13140.7	12183.8	12181.5
850.18	13032.3	13071.6	12213.1	13030.1	12176.4	12174.1
850.08	12735.1	12971	12203.5	12931	12168.3	12165.9
849.98	12839.3	12881	12193.1	12842.3	12159.3	12156.8
849.88	12645.3	12801.4	12183.1	12763.9	12150.6	12148.2
849.78	12735.4	12730.2	12172.6	12694	12141.4	12138.9
849.68	12406.8	12667.4	12162.5	12632.2	12132.6	12130
849.58	12189.8	12610.4	12151.5	12576.3	12122.7	12120
849.48	11825.8	12558.7	12139.8	12525.6	12112.1	12109.4
849.38	11948	12511	12127	12478.9	12100.3	12097.6
849.28	12498.6	12467.9	12114.5	12436.7	12088.8	12086
849.18	12163.4	12430.3	12103.7	12399.9	12078.9	12076.1
849.08	11850.9	12394.8	12091.9	12365.2	12068	12065.2
848.98	12150.2	12361	12079	12332.2	12056.1	12053.2
848.88	12027	12330.3	12067.1	12302.2	12045.1	12042.1
848.78	11681.4	12301.2	12054.9	12273.8	12033.6	12030.5
848.68	11620.6	12272.6	12041.4	12245.9	12020.9	12017.8
848.58	11472.8	12245.2	12027.7	12219.1	12008	12004.8
848.48	11787.4	12218.4	12013.5	12193	11994.4	11991.2
848.38	11938.7	12193.7	12000.1	12168.8	11981.7	11978.5
848.28	11681.9	12170.3	11987.1	12145.9	11969.5	11966.1
848.18	11675.4	12146.9	11973.3	12123	11956.3	11952.8
848.08	11746.2	12124.1	11959.3	12100.7	11943	11939.5
847.98	11765	12102.2	11945.5	12079.3	11929.8	11926.2
847.88	11623.1	12080.8	11931.8	12058.4	11916.6	11912.9
847.78	11444	12059.5	11917.4	12037.5	11902.8	11899.1
847.68	11172.7	12038	11902.4	12016.4	11888.4	11884.6
847.58	11551.8	12016	11886.5	11994.7	11873	11869.1
847.48	11270.6	11995.5	11871.5	11974.5	11858.6	11854.6
847.38	11533.9	11974.3	11855.6	11953.7	11843.2	11839.1
847.28	11550.8	11954.2	11840.4	11933.9	11828.4	11824.3
847.18	11242.9	11934.4	11825.1	11914.3	11813.6	11809.4
847.08	11415.5	11913.7	11808.8	11894	11797.8	11793.4
846.98	11538.3	11893.7	11792.8	11874.2	11782.3	11777.8
846.88	11344.2	11874.3	11777.1	11855	11767.1	11762.5
846.78	11459.2	11854.3	11760.7	11835.3	11751.1	11746.4
846.68	11373.2	11834.9	11744.6	11816	11735.4	11730.6
846.58	11136.2	11815.2	11728	11796.6	11719.3	11714.4
846.48	11259.1	11794.8	11710.6	11776.4	11702.3	11697.2
846.38	11360.7	11774.9	11693.4	11756.6	11685.5	11680.4
846.28	11083.9	11755.2	11676.4	11737.1	11669	11663.6
846.18	10783.8	11734.8	11658.4	11716.8	11651.4	11645.9
846.08	11113.7	11713.3	11639.3	11695.5	11632.7	11627.1
845.98	10688.2	11692.9	11621	11675.1	11614.8	11609.1
845.88	11187.3	11671	11601.2	11653.4	11595.4	11589.5
845.78	11497	11650.6	11582.8	11633.1	11577.4	11571.4
845.68	11056.3	11631.2	11565.3	11613.7	11560.3	11554
845.58	10790.3	11610.4	11546.2	11593	11541.6	11535.2
845.48	11220.4	11588.7	11526.1	11571.3	11522	11515.3
845.38	10950.4	11568.3	11507.2	11550.9	11503.5	11496.6
845.28	10985.3	11546.9	11487.4	11529.5	11484	11477
845.18	10843.4	11525.6	11467.4	11508.2	11464.5	11457.2
845.08	10780.1	11503.8	11446.8	11486.3	11444.3	11436.9
844.98	10927.2	11481.6	11425.9	11464.1	11423.8	11416.1
844.88	10661.2	11459.8	11405.2	11442.2	11403.5	11395.6
844.78	10631.2	11437	11383.5	11419.4	11382.3	11374.1
844.68	10860.5	11414	11361.6	11396.3	11360.8	11352.3
844.58	10880	11391.6	11340.1	11373.8	11339.7	11331
844.48	10568.6	11369.1	11318.5	11351.2	11318.6	11309.6
844.38	10425.3	11345.6	11295.8	11327.5	11296.4	11287
844.28	10279.2	11321.5	11272.4	11303.2	11273.4	11263.8
844.18	10576.1	11296.6	11248.3	11278.2	11249.8	11239.8
844.08	10741.1	11272.6	11224.9	11254	11226.9	11216.6
843.98	10572.1	11248.9	11201.8	11230	11204.4	11193.6
843.88	10619	11224.6	11178	11205.5	11181.1	11170
843.78	10472.1	11200.3	11154.1	11180.8	11157.8	11146.2
843.68	10561.6	11175.3	11129.6	11155.6	11133.8	11121.8
843.58	10609.9	11150.5	11105.1	11130.5	11110	11097.5
843.48	10723.2	11125.7	11080.6	11105.3	11086.1	11073.1
843.38	10402.2	11101.2	11056.3	11080.3	11062.5	11048.9
843.28	10511	11075.5	11030.8	11054.2	11037.6	11023.5
843.18	10468	11050	11005.4	11028.2	11013	10998.3
843.08	10543.4	11024.2	10979.7	11001.9	10988	10972.7
842.98	10401.3	10998.5	10954	10975.7	10963.1	10947.1
842.88	10531.2	10972.3	10927.7	10948.8	10937.6	10920.9
842.78	10342.9	10946.4	10901.5	10922.2	10912.4	10894.9
842.68	10628.3	10919.7	10874.6	10894.8	10886.5	10868.1
842.58	10179.1	10893.9	10848.5	10868.1	10861.3	10842
842.48	10091.4	10866.5	10820.7	10839.9	10834.6	10814.3
842.38	10277.7	10838.9	10792.4	10811.1	10807.6	10786.1
842.28	10511	10811.7	10764.4	10782.7	10781	10758.3
842.18	10555.2	10785.2	10737	10754.9	10755.2	10730.9
842.08	10382.2	10759	10709.6	10727	10729.6	10703.6
841.98	10323.8	10732.5	10681.4	10698.5	10703.7	10675.5
841.88	10322.4	10706.2	10652.9	10669.6	10677.9	10647.1
841.78	10195.7	10680.4	10624.2	10640.5	10652.6	10618.4
841.68	10135.3	10655	10594.8	10610.9	10627.8	10589.2
841.58	10468	10630.7	10565.1	10580.8	10603.9	10559.6
841.48	10349.5	10609.1	10536.3	10551.6	10582.8	10530.8
841.38	10530.1	10589.5	10506.9	10521.9	10563.7	10501.5
841.28	10663.2	10573.7	10477.9	10492.6	10548.4	10472.6
841.18	10529.2	10562.8	10449.2	10463.6	10537.9	10444
841.08	10481.3	10557.2	10419.9	10434	10532.7	10414.8
840.98	10788	10558.8	10390.4	10404.2	10534.7	10385.3
840.88	10464	10570.5	10361.7	10375.2	10546.9	10356.7
840.78	10676.4	10592.8	10331.9	10345.1	10569.5	10327
840.68	10461.9	10629.4	10302.6	10315.6	10606.6	10297.9
840.58	11017.7	10681.9	10272.6	10285.3	10659.4	10267.9
840.48	10778.5	10755.1	10244.2	10256.7	10732.8	10239.7
840.38	11214.4	10849.2	10215	10227.2	10827.2	10210.6
840.28	11544.7	10968.5	10187.1	10199.1	10946.7	10183
840.18	11502.7	11114.5	10160.3	10172.1	11092.9	10156.4
840.08	11498.4	11287.2	10133.4	10144.9	11265.7	10129.8
839.98	11770.6	11486.8	10106.5	10117.9	11465.2	10103.4
839.88	11826.9	11713.3	10080.6	10091.7	11691.5	10078
839.78	12131.6	11963.3	10055	10065.9	11941.2	10053.1
839.68	12286.9	12233.9	10030.4	10041.1	12211.2	10029.5
839.58	12669.6	12519.6	10006.5	10017.1	12496	10006.9
839.48	12655.7	12814	9984.05	9994.41	12789.1	9986.06
839.38	13276.9	13108	9961.8	9971.98	13081.3	9965.94
839.28	13475.1	13394.3	9941.8	9951.8	13365.2	9948.69
839.18	13608.2	13662.1	9922.81	9932.63	13629.7	9933.24
839.08	13968.3	13901.2	9904.64	9914.29	13864.7	9919.6
838.98	13918.2	14102.6	9888.05	9897.54	14060.6	9908.77
838.88	14032.2	14256.5	9871.8	9881.12	14207.5	9899.79
838.78	14463.2	14356.3	9856.39	9865.56	14298.5	9893.51
838.68	14537.3	14398.6	9842.87	9851.89	14329.7	9891.36
838.58	14205	14380.5	9830.17	9839.04	14297.8	9892.74
838.48	14504.6	14302.3	9817.02	9825.74	14202.6	9896.88
838.38	14307	14170.3	9805.37	9813.95	14049.8	9906.34
838.28	14269.8	13990.2	9793.7	9802.14	13844.4	9920.23
838.18	13945.5	13771.7	9782.49	9790.8	13595.4	9939.76
838.08	13929.1	13523.9	9770.83	9779	13311.1	9964.83
837.98	13592	13259.1	9759.64	9767.68	13003.1	9997.15
837.88	13513.9	12987	9747.92	9755.83	12680	10036.6
837.78	13449	12719	9736.42	9744.21	12352.5	10084.9
837.68	13287	12464.6	9725.2	9732.87	12029.1	10142.9
837.58	12741.1	12231.8	9713.93	9721.48	11716.9	10211.3
837.48	12594.8	12026.4	9701.37	9708.81	11420.9	10289.6
837.38	12815.6	11854.5	9688.71	9696.03	11146.4	10379.7
837.28	13004.2	11721.3	9677.1	9684.31	10898	10483.5
837.18	12892.5	11628.7	9666.48	9673.58	10677.1	10601.3
837.08	12207.1	11576.2	9655.92	9662.91	10483	10732.7
836.98	12312.3	11561.6	9643.57	9650.47	10313.3	10875.7
836.88	12440.9	11585.6	9631.87	9638.66	10168.8	11032.6
836.78	12347.6	11645.5	9620.89	9627.58	10047.7	11202.8
836.68	12721	11737.5	9609.96	9616.55	9946.76	11385
836.58	12533.7	11859.2	9600.55	9607.05	9864.81	11579.5
836.48	12771.7	12004.8	9590.93	9597.34	9797.63	11782.8
836.38	12740.3	12171.3	9582.45	9588.76	9744.01	11994.6
836.28	12738.4	12353.1	9574.27	9580.49	9700.92	12211.6
836.18	12470.6	12546	9566.49	9572.63	9666.41	12431.4
836.08	12665.4	12744.6	9558.26	9564.32	9637.91	12650.4
835.98	12650.1	12945.5	9551.03	9557	9615.41	12866.7
835.88	13045.7	13144	9544.15	9550.04	9597.09	13076.8
835.78	13335	13336.8	9538.94	9544.74	9583.33	13278.4
835.68	13467.7	13519.8	9535.11	9540.84	9573.08	13467.9
835.58	13343.8	13688.7	9532.23	9537.88	9565.35	13641.8
835.48	13648.9	13839	9529.5	9535.07	9558.9	13796.1
835.38	13715.1	13969.3	9528.26	9533.76	9554.77	13929.3
835.28	13955.9	14075.8	9527.81	9533.24	9552.03	14038.3
835.18	13884.9	14157.1	9528.72	9534.08	9551.06	14121.6
835.08	14243.9	14210.5	9530.03	9535.32	9550.81	14176.7
834.98	14111.5	14236.2	9533.11	9538.33	9552.55	14203.9
834.88	14255.9	14232.2	9536.46	9541.61	9554.72	14201.2
834.78	14375.1	14199.5	9540.92	9546.01	9558.15	14169.7
834.68	14084.6	14138.6	9546.46	9551.48	9562.74	14109.9
834.58	14038.8	14049.5	9551.78	9556.74	9567.2	14021.9
834.48	14241.3	13934.8	9557.63	9562.52	9572.26	13908
834.38	14187.6	13797.3	9564.78	9569.61	9578.68	13771.4
834.28	13936	13639	9572.46	9577.24	9585.68	13613.9
834.18	13623.5	13462.1	9580.04	9584.75	9592.62	13437.8
834.08	13715.4	13269.5	9587.27	9591.92	9599.25	13245.9
833.98	13588.1	13065.8	9595.41	9600	9606.83	13042.9
833.88	13304.5	12853.5	9603.76	9608.3	9614.66	12831.2
833.78	12969.6	12635.6	9611.82	9616.31	9622.23	12614
833.68	12725.9	12415	9619.37	9623.81	9629.32	12393.9
833.58	12529.8	12194.8	9626.67	9631.05	9636.18	12174.2
833.48	12238.7	11978	9633.81	9638.14	9642.91	11958
833.38	11965.1	11766.5	9640.48	9644.75	9649.18	11747
833.28	11745.8	11562.8	9646.67	9650.9	9655.01	11543.8
833.18	11121.9	11368.6	9652.53	9656.7	9660.52	11350
833.08	11112.7	11183.8	9656.72	9660.85	9664.39	11165.6
832.98	11155.6	11011.6	9661.12	9665.2	9668.47	10993.9
832.88	10679.4	10852.6	9665.88	9669.91	9672.94	10835.3
832.78	10398.9	10705.9	9669.36	9673.35	9676.14	10688.9
832.68	10451.7	10571.8	9672.11	9676.05	9678.62	10555.2
832.58	10367.7	10451.3	9675.14	9679.04	9681.4	10435.1
832.48	10089.8	10343.6	9678.04	9681.89	9684.05	10327.7
832.38	10139.5	10247.5	9680.16	9683.97	9685.94	10232
832.28	9895.48	10163.4	9682.5	9686.27	9688.07	10148.1
832.18	10046.3	10089.4	9684.15	9687.88	9689.51	10074.5
832.08	9858.15	10026	9686.32	9690	9691.48	10011.3
831.98	9773.5	9971.15	9687.95	9691.59	9692.92	9956.77
831.88	9881.37	9924.3	9689.34	9692.95	9694.13	9910.18
831.78	9846.03	9885.16	9691.1	9694.67	9695.72	9871.31
831.68	9707.06	9852.42	9692.78	9696.31	9697.23	9838.82
831.58	9618.45	9824.91	9694.05	9697.54	9698.34	9811.55
831.48	9787.63	9802.03	9695.05	9698.5	9699.19	9788.91
831.38	9766.55	9783.88	9696.58	9699.99	9700.57	9770.98
831.28	9760.15	9769.27	9698.06	9701.44	9701.92	9756.59
831.18	10013.5	9757.67	9699.55	9702.89	9703.27	9745.2
831.08	9879.57	9749.4	9701.85	9705.16	9705.44	9737.14
830.98	9818.46	9742.86	9703.79	9707.06	9707.26	9730.8
830.88	9607.03	9737.87	9705.56	9708.8	9708.92	9726.01
830.78	9771.74	9733.64	9706.69	9709.9	9709.93	9721.96
830.68	9705.36	9731.05	9708.34	9711.51	9711.47	9719.56
830.58	9733.87	9729.18	9709.79	9712.93	9712.82	9717.87
830.48	9573.47	9728.14	9711.34	9714.44	9714.27	9717
830.38	9581.27	9727.17	9712.39	9715.47	9715.22	9716.2
830.28	9369.36	9726.66	9713.45	9716.49	9716.19	9715.86
830.18	9817.31	9725.82	9713.82	9716.84	9716.48	9715.17
830.08	9641.36	9726.63	9715.58	9718.56	9718.15	9716.14
829.98	9957.45	9727.11	9716.8	9719.75	9719.28	9716.77
829.88	9587.67	9728.75	9719.02	9721.94	9721.42	9718.56
829.78	9450.45	9729.38	9720.1	9723	9722.43	9719.33
829.68	9807.11	9729.65	9720.74	9723.61	9723	9719.74
829.58	9702.94	9731.1	9722.48	9725.33	9724.67	9721.32
829.48	9605.86	9732.28	9723.92	9726.73	9726.03	9722.64
829.38	9768.03	9733.2	9725.04	9727.83	9727.09	9723.69
829.28	9726.29	9734.66	9726.67	9729.43	9728.66	9725.27
829.18	9538.15	9736.01	9728.18	9730.92	9730.11	9726.75
829.08	9715.3	9736.79	9729.11	9731.81	9730.97	9727.65
828.98	9485.79	9738.13	9730.57	9733.25	9732.38	9729.11
828.88	9720.97	9738.75	9731.31	9733.97	9733.06	9729.84
828.78	9710.9	9740.1	9732.77	9735.4	9734.47	9731.3
828.68	9479.83	9741.42	9734.2	9736.81	9735.85	9732.74
828.58	9723.65	9742.02	9734.9	9737.48	9736.5	9733.44
828.48	9718.06	9743.37	9736.35	9738.9	9737.9	9734.9
828.38	9528.74	9744.71	9737.78	9740.31	9739.28	9736.34
828.28	9649.53	9745.45	9738.61	9741.12	9740.07	9737.18
828.18	9517.3	9746.56	9739.81	9742.3	9741.22	9738.39
828.08	9622.35	9747.24	9740.58	9743.04	9741.95	9739.17
827.98	9594.03	9748.23	9741.65	9744.09	9742.98	9740.25
827.88	9936.52	9749.12	9742.63	9745.05	9743.92	9741.23
827.78	10008.6	9751.09	9744.67	9747.07	9745.93	9743.29
827.68	9611.85	9753.33	9746.99	9749.37	9748.21	9745.62
827.58	9848.67	9754.35	9748.09	9750.45	9749.27	9746.73
827.48	9656.43	9756.12	9749.94	9752.27	9751.08	9748.58
827.38	9854.93	9757.3	9751.19	9753.51	9752.3	9749.85
827.28	9635.94	9759.11	9753.07	9755.37	9754.15	9751.74
827.18	9689.17	9760.25	9754.28	9756.56	9755.33	9752.96
827.08	9775.18	9761.54	9755.65	9757.9	9756.66	9754.33
826.98	9547.35	9763.11	9757.29	9759.52	9758.27	9755.98
826.88	9515.02	9763.97	9758.21	9760.43	9759.17	9756.92
826.78	9588.92	9764.7	9759.01	9761.2	9759.93	9757.72
826.68	9678.86	9765.64	9760.01	9762.19	9760.91	9758.73
826.58	9621.51	9766.85	9761.28	9763.44	9762.15	9760.01
826.48	9907.46	9767.87	9762.36	9764.5	9763.21	9761.1
826.38	9766.81	9769.79	9764.34	9766.47	9765.16	9763.09
826.28	9614.92	9771.29	9765.91	9768.01	9766.7	9764.66
826.18	9495.27	9772.32	9766.99	9769.08	9767.76	9765.76
826.08	9626.26	9772.95	9767.68	9769.75	9768.43	9766.46
825.98	9516.77	9773.97	9768.76	9770.81	9769.48	9767.54
825.88	9865.62	9774.62	9769.47	9771.5	9770.17	9768.25
825.78	9685.96	9776.36	9771.25	9773.27	9771.94	9770.05
825.68	9591.69	9777.54	9772.49	9774.49	9773.16	9771.3
825.58	10031.5	9778.42	9773.43	9775.41	9774.07	9772.24
825.48	9740.89	9780.69	9775.74	9777.71	9776.36	9774.56
825.38	9508.27	9782.07	9777.18	9779.13	9777.78	9776.01
825.28	9367.91	9782.72	9777.88	9779.81	9778.46	9776.72
825.18	9506.51	9782.89	9778.1	9780.02	9778.66	9776.94
825.08	9954.63	9783.45	9778.7	9780.6	9779.25	9777.55
824.98	9461.54	9785.39	9780.69	9782.58	9781.22	9779.55
824.88	9655.02	9785.81	9781.15	9783.02	9781.67	9780.02
824.78	9680.12	9786.79	9782.18	9784.04	9782.68	9781.06
824.68	9575.34	9787.85	9783.28	9785.13	9783.77	9782.17
824.58	9377.4	9788.56	9784.04	9785.87	9784.51	9782.93
824.48	9355.84	9788.62	9784.15	9785.96	9784.6	9783.04
824.38	9564.95	9788.55	9784.12	9785.92	9784.56	9783.03
824.28	9674.91	9789.09	9784.7	9786.49	9785.13	9783.62
824.18	9551.85	9789.96	9785.61	9787.38	9786.02	9784.53
824.08	9938.54	9790.42	9786.11	9787.87	9786.51	9785.04
823.98	9550.93	9792.08	9787.82	9789.56	9788.2	9786.75
823.88	9567.94	9792.54	9788.32	9790.05	9788.69	9787.25
823.78	9550.56	9793.03	9788.84	9790.56	9789.2	9787.78
823.68	9644	9793.43	9789.28	9790.98	9789.62	9788.23
823.58	9799.01	9794.09	9789.98	9791.68	9790.32	9788.94
823.48	9397.51	9795.24	9791.17	9792.85	9791.49	9790.13
823.38	9580.11	9795.11	9791.08	9792.75	9791.39	9790.05
823.28	9793.54	9795.51	9791.51	9793.17	9791.82	9790.49
823.18	9564.1	9796.57	9792.6	9794.25	9792.9	9791.59
823.08	9778.19	9796.9	9792.97	9794.6	9793.25	9791.96
822.98	9968.14	9797.88	9793.99	9795.6	9794.26	9792.98
822.88	9781.2	9799.47	9795.61	9797.22	9795.87	9794.61
822.78	9569.56	9800.5	9796.67	9798.27	9796.92	9795.68
822.68	9796.43	9800.86	9797.06	9798.65	9797.31	9796.08
822.58	9660.38	9801.91	9798.15	9799.72	9798.38	9797.17
822.48	9793.75	9802.53	9798.81	9800.36	9799.03	9797.83
822.38	9570.9	9803.57	9799.87	9801.42	9800.09	9798.9
822.28	9730.89	9803.9	9800.23	9801.77	9800.44	9799.27
822.18	9706.77	9804.7	9801.07	9802.6	9801.27	9800.12
822.08	9556.81	9805.43	9801.83	9803.34	9802.02	9800.88
821.98	9644.27	9805.67	9802.1	9803.6	9802.28	9801.16
821.88	9583.75	9806.16	9802.62	9804.11	9802.79	9801.68
821.78	9731.56	9806.43	9802.92	9804.4	9803.09	9801.99
821.68	9928.27	9807.15	9803.67	9805.14	9803.83	9802.74
821.58	9855.85	9808.49	9805.03	9806.49	9805.18	9804.11
821.48	9482.37	9809.62	9806.19	9807.64	9806.34	9805.27
821.38	9500.06	9809.58	9806.17	9807.61	9806.31	9805.26
821.28	9717.52	9809.54	9806.17	9807.6	9806.3	9805.26
821.18	9732.72	9810.16	9806.81	9808.23	9806.94	9805.91
821.08	9643.8	9810.81	9807.5	9808.91	9807.61	9806.6
820.98	9645.43	9811.18	9807.89	9809.29	9808	9807
820.88	9463.46	9811.53	9808.27	9809.66	9808.37	9807.38
820.78	9652.16	9811.28	9808.04	9809.42	9808.15	9807.16
820.68	9509.19	9811.59	9808.37	9809.74	9808.47	9807.5
820.58	9629.2	9811.42	9808.23	9809.59	9808.31	9807.35
820.48	9413.11	9811.58	9808.42	9809.77	9808.5	9807.55
820.38	9355.26	9811.04	9807.9	9809.24	9807.98	9807.04
820.28	9551.63	9810.25	9807.13	9808.47	9807.21	9806.28
820.18	9556	9810.02	9806.93	9808.25	9807	9806.08
820.08	9817.87	9809.77	9806.7	9808.02	9806.76	9805.85
819.98	9725.52	9810.32	9807.27	9808.58	9807.33	9806.43
819.88	9676.34	9810.57	9807.55	9808.85	9807.6	9806.72
819.78	9543.01	9810.66	9807.66	9808.95	9807.71	9806.83
819.68	9781.16	9810.31	9807.33	9808.61	9807.38	9806.51
819.58	9356.06	9810.68	9807.73	9809	9807.76	9806.9
819.48	9724.28	9809.69	9806.76	9808.02	9806.8	9805.94
819.38	9612.04	9809.81	9806.9	9808.16	9806.93	9806.09
819.28	9849.21	9809.56	9806.67	9807.92	9806.7	9805.86
819.18	9621.82	9810.04	9807.17	9808.41	9807.19	9806.36
819.08	9685.76	9809.8	9806.95	9808.18	9806.97	9806.15
818.98	9665.45	9809.74	9806.91	9808.13	9806.92	9806.11
818.88	9713.42	9809.59	9806.79	9808	9806.8	9806
818.78	9909.08	9809.58	9806.8	9808	9806.81	9806.01
818.68	9555.91	9810.18	9807.42	9808.62	9807.42	9806.64
818.58	9854.28	9809.68	9806.93	9808.12	9806.93	9806.15
818.48	9587.74	9810.08	9807.35	9808.54	9807.35	9806.58
818.38	9676.12	9809.65	9806.94	9808.11	9806.93	9806.17
818.28	9774.24	9809.46	9806.77	9807.94	9806.76	9806.01
818.18	9536.8	9809.57	9806.9	9808.06	9806.89	9806.14
818.08	9891.71	9808.92	9806.27	9807.42	9806.25	9805.51
817.98	9778.56	9809.35	9806.72	9807.87	9806.7	9805.97
817.88	9602.46	9809.45	9806.83	9807.97	9806.81	9806.08
817.78	9766.94	9808.98	9806.38	9807.51	9806.35	9805.64
817.68	9750.22	9809	9806.42	9807.54	9806.39	9805.68
817.58	9339.95	9808.96	9806.4	9807.52	9806.37	9805.66
817.48	9771.42	9807.61	9805.06	9806.18	9805.03	9804.33
817.38	9745.44	9807.56	9805.03	9806.14	9805	9804.3
817.28	9351.33	9807.42	9804.91	9806.01	9804.88	9804.19
817.18	9826.21	9806.02	9803.53	9804.62	9803.49	9802.81
817.08	9807.88	9806.06	9803.59	9804.67	9803.54	9802.87
816.98	9744.99	9806.05	9803.59	9804.67	9803.54	9802.88
816.88	9973.04	9805.84	9803.39	9804.47	9803.34	9802.68
816.78	9442.47	9806.34	9803.91	9804.98	9803.86	9803.21
816.68	9789.63	9805.18	9802.77	9803.83	9802.72	9802.07
816.58	9618.89	9805.07	9802.68	9803.73	9802.62	9801.98
816.48	9713.68	9804.42	9802.04	9803.08	9801.98	9801.34
816.38	10057.3	9804.03	9801.67	9802.71	9801.61	9800.98
816.28	9559.49	9804.73	9802.39	9803.42	9802.32	9801.7
816.18	10011.7	9803.89	9801.55	9802.58	9801.49	9800.87
816.08	9636.98	9804.44	9802.12	9803.15	9802.06	9801.44
815.98	10072.9	9803.83	9801.53	9802.55	9801.47	9800.85
815.88	9919.92	9804.59	9802.31	9803.31	9802.23	9801.63
815.78	9787.14	9804.9	9802.63	9803.63	9802.56	9801.96
815.68	9868.32	9804.81	9802.55	9803.55	9802.48	9801.89
815.58	9917.77	9804.98	9802.73	9803.72	9802.66	9802.07
815.48	9760.92	9805.31	9803.08	9804.06	9803	9802.42
--

## Sheet: Figure 3b
	La2S3	LaMg6Ga6S16
X	Y1	Y2
5152.59	0.02968	0.05786
5152.92	0.03038	0.05529
5153.22	0.0273	0.05446
5153.48	0.02999	0.05727
5153.76	0.02678	0.05145
5154.06	0.0324	0.05594
5154.4	0.02711	0.05287
5154.74	0.02668	0.06016
5155.08	0.02927	0.05506
5155.37	0.02999	0.05799
5155.64	0.02678	0.05457
5155.92	0.02823	0.04923
5156.23	0.02475	0.04998
5156.56	0.02794	0.05385
5156.91	0.03062	0.05098
5157.23	0.02627	0.05358
5157.53	0.03108	0.05278
5157.82	0.0232	0.05243
5158.09	0.0265	0.05288
5158.38	0.02816	0.0499
5158.74	0.02796	0.05329
5159.07	0.02749	0.05806
5159.4	0.02774	0.05335
5159.7	0.03059	0.05083
5159.98	0.02421	0.0494
5160.26	0.02893	0.05048
5160.56	0.02846	0.05042
5160.9	0.02726	0.05192
5161.24	0.02606	0.05474
5161.57	0.02613	0.0509
5161.89	0.02328	0.05044
5162.15	0.02539	0.0496
5162.42	0.02497	0.05193
5162.75	0.0251	0.05111
5163.08	0.02788	0.05381
5163.43	0.02641	0.05176
5163.77	0.02318	0.05174
5164.06	0.02914	0.05379
5164.34	0.02281	0.04937
5164.62	0.02767	0.04901
5164.93	0.02821	0.04746
5165.27	0.02619	0.04731
5165.61	0.02681	0.05193
5165.94	0.02412	0.05244
5166.25	0.02709	0.04947
5166.52	0.02942	0.04877
5166.8	0.02858	0.04895
5167.11	0.02634	0.05409
5167.46	0.0248	0.04669
5167.8	0.0244	0.0489
5168.13	0.02744	0.05141
5168.42	0.02114	0.04396
5168.72	0.02859	0.0458
5168.99	0.02214	0.04439
5169.3	0.02399	0.04681
5169.66	0.02632	0.05089
5169.99	0.02232	0.04589
5170.33	0.02582	0.0515
5170.63	0.02523	0.05011
5170.9	0.02539	0.0512
5171.19	0.02485	0.0531
5171.49	0.0255	0.04724
5171.84	0.02476	0.04936
5172.2	0.02394	0.04755
5172.54	0.02689	0.04443
5172.82	0.02239	0.04672
5173.09	0.01848	0.05128
5173.39	0.02318	0.04535
5173.71	0.02339	0.04721
5174.06	0.02506	0.04671
5174.39	0.02294	0.04323
5174.74	0.025	0.04563
5175.04	0.02407	0.04443
5175.3	0.02139	0.04355
5175.6	0.02638	0.04365
5175.93	0.02364	0.04815
5176.27	0.02438	0.04739
5176.62	0.02395	0.04819
5176.93	0.02156	0.04371
5177.23	0.02516	0.04715
5177.52	0.02448	0.04465
5177.79	0.02499	0.04562
5178.12	0.02233	0.04684
5178.47	0.02332	0.04519
5178.83	0.02061	0.0405
5179.15	0.02233	0.04525
5179.45	0.02256	0.0435
5179.72	0.02287	0.0453
5180.01	0.02487	0.04588
5180.34	0.02257	0.04519
5180.71	0.02404	0.04937
5181.05	0.02495	0.0463
5181.37	0.02378	0.04205
5181.66	0.02256	0.04345
5181.93	0.02102	0.04194
5182.22	0.02452	0.04371
5182.57	0.02307	0.04494
5182.93	0.02426	0.03933
5183.27	0.01987	0.04387
5183.58	0.02338	0.04398
5183.88	0.02244	0.04298
5184.16	0.02033	0.04182
5184.44	0.02412	0.04458
5184.79	0.02118	0.04475
5185.14	0.02554	0.03838
5185.5	0.01871	0.04121
5185.8	0.02375	0.04217
5186.1	0.02413	0.04481
5186.37	0.02263	0.04136
5186.68	0.02146	0.04077
5187.02	0.02182	0.03965
5187.37	0.02183	0.04008
5187.72	0.02257	0.04144
5188.03	0.02291	0.04043
5188.32	0.0221	0.03798
5188.59	0.02199	0.03914
5188.9	0.02157	0.04044
5189.25	0.01925	0.04269
5189.62	0.02384	0.04068
5189.95	0.01878	0.03886
5190.27	0.01921	0.03756
5190.54	0.01912	0.03804
5190.83	0.02209	0.03747
5191.15	0.02023	0.03908
5191.48	0.02238	0.03883
5191.83	0.01907	0.0382
5192.17	0.01932	0.03751
5192.48	0.02268	0.0412
5192.78	0.02325	0.04121
5193.05	0.01929	0.03869
5193.37	0.0191	0.03679
5193.73	0.02397	0.03681
5194.08	0.02004	0.0385
5194.42	0.02183	0.04181
5194.73	0.01902	0.04238
5195.02	0.01774	0.03869
5195.3	0.02032	0.03783
5195.61	0.01881	0.03693
5195.98	0.02045	0.03636
5196.33	0.01763	0.0365
5196.67	0.02089	0.03504
5196.97	0.02041	0.03479
5197.25	0.02243	0.03662
5197.54	0.01887	0.0391
5197.86	0.01944	0.03855
5198.21	0.02265	0.03689
5198.56	0.01716	0.03633
5198.9	0.02216	0.03735
5199.2	0.02261	0.03447
5199.48	0.01796	0.03431
5199.78	0.01715	0.03604
5200.11	0.02093	0.03641
5200.47	0.0167	0.03634
5200.82	0.01888	0.035
5201.15	0.01682	0.03943
5201.45	0.02157	0.03515
5201.73	0.01907	0.03277
5202.02	0.01879	0.03673
5202.36	0.01729	0.03807
5202.73	0.02136	0.03678
5203.09	0.0184	0.03495
5203.4	0.0192	0.03696
5203.69	0.01687	0.03679
5203.99	0.0179	0.03603
5204.29	0.01914	0.03652
5204.62	0.01577	0.03716
5205	0.01817	0.03719
5205.34	0.01627	0.0384
5205.65	0.02058	0.03779
5205.96	0.01627	0.03275
5206.24	0.01707	0.0338
5206.56	0.01735	0.03302
5206.89	0.01659	0.03305
5207.26	0.01587	0.03192
5207.59	0.01648	0.03006
5207.92	0.01708	0.03332
5208.22	0.02109	0.03442
5208.48	0.01813	0.03429
5208.81	0.0159	0.03559
5209.15	0.0184	0.03508
5209.52	0.01526	0.03376
5209.86	0.01854	0.03464
5210.17	0.01819	0.03464
5210.46	0.01674	0.03276
5210.73	0.0202	0.03173
5211.07	0.01382	0.02967
5211.41	0.0162	0.03127
5211.78	0.01585	0.03432
5212.11	0.018	0.03293
5212.42	0.02029	0.02914
5212.7	0.01518	0.03005
5213	0.01618	0.03326
5213.32	0.01358	0.03329
5213.69	0.01717	0.03154
5214.03	0.01342	0.03203
5214.36	0.01935	0.02944
5214.67	0.0176	0.0316
5214.97	0.01716	0.02905
5215.25	0.01644	0.0269
5215.57	0.01561	0.02937
5215.92	0.0159	0.0296
5216.29	0.01743	0.03076
5216.61	0.01761	0.03024
5216.93	0.0148	0.03172
5217.2	0.0133	0.03222
5217.49	0.01253	0.03016
5217.83	0.01619	0.0284
5218.19	0.01478	0.02954
5218.56	0.01665	0.02951
5218.87	0.01384	0.02962
5219.18	0.01435	0.03022
5219.47	0.01445	0.02952
5219.74	0.01615	0.02844
5220.09	0.0135	0.02851
5220.45	0.01564	0.02993
5220.8	0.01466	0.03045
5221.13	0.01781	0.03117
5221.43	0.013	0.02659
5221.72	0.01506	0.02389
5222	0.01337	0.02364
5222.34	0.01386	0.02669
5222.7	0.01403	0.02917
5223.06	0.0148	0.02725
5223.37	0.01431	0.02676
5223.68	0.01569	0.02816
5223.96	0.01383	0.02608
5224.27	0.01112	0.0288
5224.59	0.01267	0.0282
5224.96	0.01781	0.02754
5225.31	0.0161	0.03103
5225.64	0.01405	0.02457
5225.93	0.01618	0.02417
5226.21	0.01379	0.02704
5226.52	0.01431	0.02957
5226.86	0.01494	0.02866
5227.22	0.01246	0.02732
5227.58	0.01488	0.0263
5227.89	0.01362	0.02831
5228.17	0.015	0.02777
5228.45	0.01424	0.02544
5228.77	0.01272	0.02427
5229.1	0.01252	0.02567
5229.47	0.01432	0.02933
5229.83	0.01601	0.02872
5230.14	0.01504	0.02755
5230.43	0.01121	0.02828
5230.71	0.01262	0.02639
5231.02	0.0155	0.02354
5231.38	0.01299	0.0263
5231.72	0.01058	0.02547
5232.07	0.0123	0.02189
5232.4	0.01344	0.0253
5232.68	0.01338	0.02716
5232.97	0.01286	0.02622
5233.27	0.01432	0.02421
5233.62	0.01105	0.02272
5233.98	0.01257	0.02645
5234.33	0.01489	0.02555
5234.65	0.01159	0.02394
5234.94	0.01238	0.02512
5235.22	0.01001	0.02439
5235.54	0.01086	0.02199
5235.87	0.01373	0.02225
5236.25	0.01307	0.02701
5236.58	0.0129	0.02536
5236.9	0.01188	0.02304
5237.21	0.01214	0.02338
5237.48	0.01277	0.02202
5237.8	0.01179	0.02376
5238.14	0.01584	0.02461
5238.51	0.00989	0.02577
5238.84	0.01112	0.02717
5239.15	0.01214	0.02198
5239.44	0.00808	0.02225
5239.74	0.01343	0.02051
5240.06	0.01317	0.01967
5240.4	0.00996	0.0228
5240.75	0.009	0.02136
5241.1	0.00925	0.02207
5241.42	0.00951	0.02523
5241.71	0.01235	0.02392
5241.99	0.01055	0.02324
5242.3	0.01139	0.02567
5242.66	0.00996	0.0236
5243.02	0.01438	0.02281
5243.35	0.01259	0.02329
5243.67	0.01118	0.02471
5243.96	0.01059	0.0213
5244.26	0.01331	0.01836
5244.57	0.01173	0.02026
5244.93	0.01013	0.02453
5245.29	0.01106	0.0243
5245.62	0.00884	0.02247
5245.93	0.01212	0.02346
5246.23	0.00979	0.02343
5246.51	0.01042	0.02055
5246.82	0.01103	0.01921
5247.19	0.01225	0.01963
5247.55	0.00858	0.01937
5247.89	0.01067	0.01828
5248.22	0.01203	0.01915
5248.49	0.00927	0.01969
5248.78	0.01274	0.01678
5249.1	0.01233	0.02201
5249.48	0.01054	0.01886
5249.82	0.0102	0.01926
5250.18	0.01147	0.01822
5250.49	0.00856	0.01946
5250.76	0.01302	0.0162
5251.05	0.01174	0.0194
5251.39	0.01125	0.01644
5251.75	0.00964	0.01912
5252.1	0.00812	0.02067
5252.44	0.01204	0.0167
5252.75	0.00806	0.01578
5253.04	0.01069	0.01836
5253.34	0.01111	0.01829
5253.66	0.00968	0.01729
5254.04	0.0114	0.01382
5254.38	0.00858	0.01874
5254.74	0.00893	0.0134
5255.03	0.0122	0.01642
5255.32	0.00979	0.01447
5255.62	0.01065	0.01661
5255.95	0.00925	0.01559
5256.33	0.00843	0.01295
5256.67	0.00996	0.0156
5257.03	0.00821	0.02172
5257.33	0.00837	0.01902
5257.62	0.01034	0.02079
5257.91	0.00891	0.01578
5258.26	0.0099	0.01429
5258.61	0.00841	0.01687
5258.97	0.00981	0.0197
5259.33	0.01052	0.01735
5259.63	0.00841	0.01531
5259.91	0.00893	0.01327
5260.2	0.0084	0.01583
5260.56	0.00777	0.01539
5260.93	0.01052	0.01785
5261.29	0.00903	0.01602
5261.61	0.00699	0.01942
5261.93	0.00865	0.0135
5262.21	0.01124	0.01385
5262.52	0.01022	0.02033
5262.88	0.01133	0.01596
5263.25	0.00998	0.01841
5263.61	0.00895	0.01666
5263.94	0.00644	0.01925
5264.23	0.00699	0.01478
5264.52	0.00733	0.01629
5264.84	0.00908	0.01426
5265.19	0.00954	0.01989
5265.56	0.00739	0.01757
5265.91	0.01015	0.01621
5266.25	0.01236	0.01738
5266.54	0.01097	0.00908
5266.84	0.00819	0.01288
5267.15	0.00844	0.01391
5267.53	0.00708	0.01541
5267.9	0.00905	0.01612
5268.24	0.01017	0.01395
5268.57	0.0061	0.01095
5268.86	0.00801	0.01818
5269.15	0.00789	0.01493
5269.49	0.00865	0.01774
5269.86	0.00691	0.01409
5270.23	0.00975	0.01505
5270.58	0.00528	0.01327
5270.88	0.00977	0.01123
5271.16	0.0093	0.01148
5271.48	0.00647	0.01063
5271.81	0.00465	0.01621
5272.17	0.00769	0.01459
5272.54	0.00839	0.01545
5272.9	0.0066	0.01213
5273.2	0.00835	0.01275
5273.49	0.00574	0.0159
5273.8	0.00982	0.01675
5274.15	0.00831	0.00988
5274.51	0.00867	0.01409
5274.88	0.00808	0.01011
5275.21	0.00634	0.01433
5275.53	0.00951	0.01607
5275.82	0.00641	0.01137
5276.12	0.00698	0.01059
5276.48	0.0086	0.01569
5276.85	0.00572	0.01244
5277.22	0.00901	0.01366
5277.55	0.00612	0.01196
5277.86	0.00747	0.00883
5278.14	0.00775	0.01141
5278.47	0.00771	0.01001
5278.8	0.00874	0.01265
5279.19	0.00734	0.01366
5279.54	0.00664	0.01361
5279.88	0.00651	0.01213
5280.18	0.00646	0.01136
5280.45	0.00587	0.01323
5280.8	0.00859	0.01122
5281.15	0.00856	0.01253
5281.53	0.0053	0.01326
5281.87	0.00742	0.01272
5282.2	0.00667	0.01035
5282.51	0.00713	0.0096
5282.78	0.00547	0.00984
5283.12	0.0094	0.01193
5283.48	0.00758	0.013
5283.85	0.00698	0.01299
5284.2	0.00786	0.01346
5284.52	0.00457	0.00835
5284.81	0.00571	0.00799
5285.11	0.00597	0.01148
5285.44	0.00424	0.01111
5285.82	0.00349	0.00951
5286.18	0.00491	0.01352
5286.55	0.00543	0.0131
5286.84	0.00545	0.01245
5287.15	0.00737	0.0085
5287.45	0.00802	0.01171
5287.79	0.00689	0.01057
5288.15	0.00695	0.00995
5288.52	0.00739	0.00984
5288.86	0.00638	0.0114
5289.17	0.00535	0.01344
5289.48	0.00889	0.01391
5289.78	0.00521	0.00825
5290.11	0.00462	0.00957
5290.5	0.00417	0.01172
5290.85	0.00662	0.01414
5291.2	0.00497	0.01289
5291.51	0.00842	0.00953
5291.81	0.00561	0.01348
5292.11	0.00424	0.01063
5292.46	0.00607	0.00822
5292.82	0.00408	0.01043
5293.19	0.00569	0.00879
5293.54	0.00423	0.01253
5293.85	0.00538	0.00908
5294.13	0.00327	0.01345
5294.45	0.00608	0.01348
5294.79	0.0055	0.01242
5295.16	0.00541	0.0102
5295.54	0.00848	0.00806
5295.87	0.0018	0.00702
5296.17	0.00405	0.00683
5296.46	0.00633	0.0108
5296.79	0.00282	0.00921
5297.14	0.00743	0.0084
5297.5	0.00294	0.01129
5297.87	0.00727	0.00882
5298.19	0.00518	0.0108
5298.49	0.00512	0.01071
5298.78	0.0049	0.01035
5299.11	0.00268	0.00697
5299.48	0.00516	0.0132
5299.86	0.00312	0.00737
5300.21	0.00587	0.0073
5300.55	0.00741	0.00816
5300.83	0.00756	0.00624
5301.12	0.00394	0.00574
5301.46	0.00307	0.0042
5301.81	0.00464	0.00989
5302.2	0.00547	0.00873
5302.56	0.00347	0.00318
5302.86	0.00527	0.00604
5303.17	0.00383	0.00989
5303.45	0.00463	0.00859
5303.79	0.00665	0.00549
5304.17	0.00366	0.00501
5304.54	0.00412	0.00389
5304.88	0.00554	0.00519
5305.2	0.00617	0.0017
5305.5	0.00595	0.00557
5305.79	0.00426	0.00883
5306.14	0.00147	0.00384
5306.5	0.00376	0.00702
5306.89	0.00306	0.01029
5307.24	0.00572	0.00803
5307.55	0.00527	0.008
5307.84	0.00403	0.00865
5308.15	0.00375	0.0044
5308.48	0.00219	0.00381
5308.86	0.00284	0.00703
5309.22	0.00245	0.00969
5309.58	0.00191	0.00381
5309.88	0.00271	0.00623
5310.18	0.00198	0.00138
5310.48	0.00416	0.00919
5310.82	0.00147	0.00767
5311.21	0.0032	0.00179
5311.57	0.00281	0.00987
5311.9	0.00251	0.00683
5312.22	0.00366	0.00705
5312.53	0.00341	0.00247
5312.83	0.00444	0.00315
5313.18	0.00332	0.00303
5313.56	0.00165	0.00588
5313.93	0.0029	0.00218
5314.25	0.00653	0.00771
5314.57	0.00113	0.00511
5314.87	0.00224	0.00422
5315.17	0.00234	0.00412
5315.52	0.00486	0.00608
5315.9	0.00502	0.00453
5316.27	0.00444	0.00361
5316.61	0.00372	0.00545
5316.92	0.00419	0.0037
5317.2	0.00422	0.0026
5317.52	0.00342	0.00851
5317.88	0.0017	0.00372
5318.25	0.00121	0.00522
5318.63	0.00463	0.00698
5318.96	0.000528802	0.00361
5319.25	0.00412	0.00255
5319.55	0.00266	0.00702
5319.88	0.004	0.00257
5320.24	0.00207	0.00492
5320.62	0.000449417	0.00621
5320.98	0.00312	0.0059
5321.29	0.00316	0.00245
5321.6	0.00213	0.00446
5321.89	0.00209	0.00428
5322.21	0.00231	0.00589
5322.58	0.00259	0.00563
5322.95	0.00343	0.00625
5323.32	0.00361	0.00669
5323.66	0.00519	0.00464
5323.94	0.00421	0.00512
5324.24	0.000107929	0.00664
5324.59	0.00371	0.00588
5324.94	0.00244	0.00711
5325.32	0.00197	0.00246
5325.68	0.0044	0.00256
5326	0.00346	0.00104
5326.31	0.00337	0.00464
5326.61	0.000938932	0.00705
5326.94	8.75073e-05	0.00357
5327.31	0.00378	0.00341
5327.68	-0.000486838	0.00338
5328.02	0.00167	0.00474
5328.37	0.000142693	0.00267
5328.65	0.000140631	0.00284
5328.95	0.00117	0.000280464
5329.29	0.00138	0.00745
5329.66	0.0024	0.00165
5330.02	0.0039	0.00218
5330.39	0.00297	0.00247
5330.7	0.00154	0.0017
5331	0.00258	0.00806
5331.3	0.00251	0.0028
5331.65	0.00147	0.00131
5332.04	0.00105	0.00343
5332.4	0.00226	0.00226
5332.75	0.00428	0.000402104
5333.08	0.00184	0.00671
5333.37	0.00435	0.000780577
5333.67	-0.000761811	0.00384
5334.01	0.00172	0.0068
5334.39	0.000986889	0.000234608
5334.75	0.00116	0.00357
5335.11	0.00267	0.0026
5335.43	0.00030323	0.0027
5335.72	0.00399	0.00473
5336.02	0.00218	0.0053
5336.38	0.00115	0.00268
5336.76	0.000737771	0.00235
5337.12	0.00195	0.00527
5337.48	0.00199	0.00472
5337.79	0.000310893	0.00292
5338.09	-1.86343e-06	-0.000986545
5338.4	0.00344	0.00365
5338.74	0.00172	0.00173
5339.13	0.0028	0.00335
5339.49	0.00153	0.00435
5339.85	-0.00134	-9.80236e-05
5340.16	0.00176	-0.000640727
5340.47	0.000369647	0.00454
5340.77	0.000942529	0.00276
5341.13	0.00287	0.0005765
5341.5	0.00188	0.0059
5341.87	0.00258	0.00586
5342.2	-0.000107883	0.00143
5342.54	0.00148	0.00508
5342.82	0.00211	0.00362
5343.15	0.000548734	0.00362
5343.49	0.000443131	0.00318
5343.88	0.00115	0.00377
5344.25	0.00291	0.00122
5344.59	0.001	0.000779813
5344.9	0.00174	0.0016
5345.19	0.00339	0.00416
5345.51	0.000812217	0.00181
5345.87	-0.000262617	0.00218
5346.26	0.00234	0.00166
5346.61	0.00142	0.0022
5346.96	0.00123	-0.000389044
5347.27	0.00181	0.000245705
5347.56	0.00146	0.000169608
5347.89	-0.000539432	0.000779379
5348.26	0.000418148	0.00361
5348.63	0.000305883	0.00234
5349	0.00286	-0.00192
5349.32	-0.00145	0.00249
5349.64	-0.000660641	-0.000591085
5349.94	-0.000825466	0.00261
5350.27	0.00178	0.00211
5350.64	-6.03255e-05	0.000550941
5351.02	-0.00169	-0.00224
5351.38	-0.000679192	0.00707
5351.71	-0.000632148	-0.00781
5352.02	0.000448318	0.00988
5352.31	0.000858122	-0.00297
5352.66	-0.000453092	0.00193
5353.03	0.00201	0.00167
5353.41	0.000682276	-0.000794672
5353.77	-0.00158	0.00345
5354.09	0.0016	-0.000469182
5354.4	-0.000475056	0.000162047
5354.7	0.00187	0.00231
5355.04	0.00117	-0.00261
5355.42	-0.00151	-0.00175
5355.79	0.000800672	0.00264
5356.16	-0.00069759	0.00306
5356.47	0.00245	0.00231
5356.78	0.00136	-0.00163
5357.08	0.00113	-0.000750221
5357.42	-0.00305	0.00217
5357.8	0.00253	0.00228
5358.19	0.00216	0.00057742
5358.55	0.0021	0.00114
5358.88	0.000540143	0.00314
5359.17	0.00119	-0.00102
5359.47	0.000673999	0.000423006
5359.81	-0.000922235	0.00226
5360.2	0.00119	0.0012
5360.57	0.0032	0.000416373
5360.92	0.00156	0.00178
5361.25	-5.41085e-05	-0.00171
5361.55	0.00144	-0.00191
5361.87	0.00252	0.000130078
5362.23	-0.000688575	-0.00295
5362.59	0.00143	0.00288
5362.97	0.00151	-0.000580097
5363.32	-0.00148	-0.0015
5363.64	0.000397497	-0.000439054
5363.94	-0.000365241	-0.000440413
5364.26	-0.000930414	-0.00242
5364.63	0.000730886	-0.000811049
5365.01	-1.35546e-05	-0.00171
5365.38	0.0015	-0.00352
5365.73	-0.00103	0.00285
5366.04	0.00167	0.0026
5366.34	0.000988808	-0.000913948
5366.67	-0.00113	0.000115051
5367.03	-0.00151	0.00139
5367.42	-0.000154157	-0.00104
5367.79	-9.19299e-05	-0.0028
5368.12	0.00175	-0.00247
5368.44	-4.45434e-05	-0.00359
5368.73	-0.00157	-0.00338
5369.06	-0.000959733	0.000316567
5369.44	-0.00154	-0.00259
5369.82	0.00103	-0.00166
5370.18	0.000805578	0.000477062
5370.53	0.000270994	0.000975607
5370.84	0.00119	-0.00207
5371.14	-0.000951747	-0.00155
5371.49	-0.00192	0.00254
5371.85	0.000741949	-0.00199
5372.24	0.0021	0.00147
5372.6	-0.00228	0.000228851
5372.94	-0.00163	-0.00289
5373.25	0.00112	0.00121
5373.55	-0.000754293	-0.00242
5373.9	-0.00341	-6.86267e-05
5374.26	-0.000356935	-8.2711e-05
5374.65	-0.00268	-0.00526
5375.02	0.000910717	0.000438664
5375.35	3.47173e-05	-0.00168
5375.66	-0.00329	-0.00549
5375.95	0.00193	0.00103
5376.31	-0.00174	-0.00467
5376.68	-0.00111	0.00159
5377.06	0.00152	0.00337
5377.43	-0.0028	-0.000612126
5377.77	-0.000618426	-0.000930469
5378.07	-0.00101	-0.00277
5378.38	0.00112	-0.00395
5378.74	0.000386228	0.000685712
5379.11	-0.00196	3.44728e-05
5379.49	-0.00048382	0.00287
5379.86	-0.00274	-0.00291
5380.17	-0.000748126	-0.00416
5380.49	-0.000368308	0.000313607
5380.79	0.00073766	-0.00236
5381.15	-0.00276	-0.00296
5381.54	-0.00252	-0.00417
5381.9	-0.000985039	-0.00116
5382.26	-0.000929077	-0.00118
5382.6	-0.00304	-0.00124
5382.89	-0.000258823	-0.00106
5383.22	0.00126	-0.00025265
5383.57	-0.00363	0.000676118
5383.95	-0.00233	-0.00223
5384.34	0.00269	-0.00353
5384.69	-0.000583251	-0.000153804
5385.02	0.00192	-0.00207
5385.32	-0.00301	-0.00335
5385.64	0.00125	4.72786e-05
5386.01	-0.00023157	-0.0025
5386.38	-0.00304	-4.2124e-06
5386.77	0.000225898	-0.0017
5387.13	-0.00187	-0.00483
5387.44	-0.00247	-0.00282
5387.74	-0.000594232	-0.00461
5388.07	-0.000336291	-0.00302
5388.43	-0.000612252	-0.00246
5388.83	-0.000524229	-0.00218
5389.2	0.00194	-0.00215
5389.55	-0.00191	-0.00549
5389.85	-0.000583511	0.00235
5390.17	-0.00267	0.000649262
5390.48	-0.00373	-0.00151
5390.86	-0.000870425	-0.00213
5391.25	0.00106	-0.00316
5391.64	-0.000286205	-0.00432
5391.98	-0.00093121	-0.000944066
5392.28	-0.00385	-0.00264
5392.6	-0.00158	-0.000823017
5392.92	-0.0025	0.00281
5393.31	-0.000220744	-0.00277
5393.69	0.00174	-0.00333
5394.06	-0.00187	0.00184
5394.39	-0.000849627	8.23168e-05
5394.72	-0.0014	-0.000204493
5395.02	-0.00207	-0.00159
5395.35	-0.00157	0.000743225
5395.74	-0.00232	-0.00038911
5396.12	-0.00286	-0.00295
5396.5	0.00115	-0.0031
5396.82	-0.00136	0.000180284
5397.14	0.000754124	0.000153057
5397.43	0.000915284	-0.000545522
5397.8	-0.00282	-0.00232
5398.18	-0.00168	0.000114449
5398.57	-0.00363	-0.0049
5398.93	-0.00176	0.000434513
5399.27	-0.000740611	-0.00273
5399.58	-0.00263	-0.00379
5399.88	-0.00202	-0.00575
5400.23	-0.000528132	-0.00436
5400.63	0.000465895	-0.00616
5401.01	0.00017368	-0.00106
5401.37	-0.00215	-0.00313
5401.68	0.00158	0.00131
5401.99	-0.00241	0.000782172
5402.3	0.000694272	0.000411597
5402.67	8.07955e-05	2.25284e-05
5403.06	-0.00137	-0.000917824
5403.46	-0.00311	-0.00278
5403.82	0.000914861	-0.00496
5404.12	-0.00101	-0.00305
5404.43	-0.00154	-0.00139
5404.75	-7.97855e-05	-0.00169
5405.14	0.000908229	-0.00581
5405.52	-0.00142	-0.00174
5405.91	-0.00186	-0.00236
5406.26	-0.000775539	0.000152839
5406.57	-0.00167	-0.0054
5406.87	-0.00123	-0.000416418
5407.22	-0.00181	-0.0045
5407.59	0.000434434	-0.000294672
5407.97	-0.000456633	-0.00154
5408.34	-0.00205	-0.00371
5408.7	0.00167	-0.00296
5409.02	-0.00139	-0.00261
5409.32	-0.00349	-0.00039224
5409.66	0.000450817	-0.00521
5410.02	-0.00223	-0.00154
5410.43	0.000711781	-0.00383
5410.81	-0.00307	-0.00156
5411.14	-0.00364	0.000467817
5411.45	0.00135	0.000323735
5411.77	-0.000559922	-0.00203
5412.1	-0.00068459	-0.00272
5412.47	-0.000271326	-0.000459103
5412.87	-0.00211	-0.00318
5413.25	-0.00218	7.48909e-05
5413.58	-0.00054741	-0.000834429
5413.89	-0.00265	-0.00521
5414.2	-0.00208	-0.0046
5414.54	-0.00287	-0.00606
5414.93	0.000278372	-0.000102706
5415.33	-0.000505413	-0.0016
5415.69	-0.000620011	-0.00679
5416.02	-0.000963823	0.000773476
5416.34	-0.00123	-0.00335
5416.64	-0.00264	-0.00288
5417.01	-0.00193	-0.000890988
5417.39	0.00102	-0.000138016
5417.77	-0.000917923	-0.00167
5418.14	-0.00106	-0.00351
5418.48	-0.00259	-0.000630785
5418.8	-0.000650778	-0.00431
5419.1	-0.00145	-0.00534
5419.46	-0.00203	0.00174
5419.84	-0.000569796	-0.00138
5420.23	-0.00153	-0.00121
5420.6	-0.000878834	-0.00413
5420.91	0.000523936	-0.00305
5421.23	-0.00173	-0.000900419
5421.56	0.000317929	-0.00137
5421.91	-0.00279	-0.0036
5422.29	-0.000696159	-0.00121
5422.69	-0.0014	-0.000982434
5423.05	-0.00137	-0.000284509
5423.38	-0.00174	-5.8915e-05
5423.68	0.000103653	-0.00229
5423.99	-0.00364	0.000573626
5424.37	-0.000641071	-1.761e-09
5424.75	-0.00275	-0.00384
5425.13	-0.000427674	0.00448
5425.5	-0.00223	0.00291
5425.83	0.000582502	0.0015
5426.12	-0.00142	-0.00189
5426.44	0.000163336	0.00279
5426.82	-0.000850256	0.00263
5427.2	-0.00136	0.000235539
5427.6	-0.00214	-0.00251
5427.96	0.00111	-0.000678235
5428.28	-0.00237	-0.000230097
5428.58	0.00129	-0.00279
5428.89	-0.00133	-0.000477134
5429.28	-0.00116	-0.00313
5429.67	0.00117	-0.000644414
5430.04	-0.00236	0.00293
5430.4	0.00086546	-0.000272169
5430.72	-0.00184	0.000580285
5431.02	0.000367597	0.00172
5431.37	-0.000679486	0.00166
5431.73	0.00183	-0.0049
5432.13	-0.00322	-0.00087081
5432.52	0.000218109	-0.00091577
5432.87	0.000399356	-0.00278
5433.18	-0.000513739	-0.00294
5433.48	9.94464e-05	-5.66061e-05
5433.81	-0.00105	-0.000186531
5434.18	0.000136547	-0.00034532
5434.58	0.000987728	0.000918515
5434.95	-0.000828259	0.000470441
5435.32	0.00051444	0.00263
5435.64	-0.000889723	0.00252
5435.94	-0.00041452	-7.10127e-05
5436.28	0.00072482	-0.00106
5436.65	0.00077446	-0.00203
5437.05	-0.000957562	0.00237
5437.41	0.00106	-0.00179
5437.77	0.000429134	0.00135
5438.08	0.000197008	0.000321261
5438.39	-0.00051403	0.000814907
5438.73	0.000748704	-0.000843179
5439.12	0.000976688	0.00579
5439.52	-0.000648717	-0.00225
5439.9	0.00243	0.000175482
5440.22	0.00231	0.00204
5440.55	-0.000367418	-0.000685666
5440.85	0.000159449	0.000556103
5441.2	-0.000742118	0.000574581
5441.59	0.00259	-0.00114
5441.98	-0.00164	-0.000714587
5442.37	0.000102459	0.00365
5442.69	-0.000365184	0.00041268
5443.02	0.00201	0.00179
5443.33	0.0017	0.000560385
5443.69	0.000498788	-0.00107
5444.08	0.000159094	0.00403
5444.46	0.00206	-0.000254119
5444.84	-0.000793254	0.00336
5445.17	0.00168	0.00111
5445.49	0.00124	0.00256
5445.8	-0.000449648	-0.000399477
5446.17	0.00197	0.00328
5446.55	0.00105	0.00683
5446.95	0.00317	0.00185
5447.32	0.00326	0.00425
5447.65	0.00298	0.0043
5447.96	0.000909648	0.00352
5448.28	0.000284003	0.00654
5448.64	0.00372	0.00499
5449.05	0.00393	0.00338
5449.42	0.00442	0.00509
5449.79	0.00305	0.00572
5450.11	0.0004149	0.00384
5450.43	0.00183	0.00552
5450.76	0.00299	0.00624
5451.13	0.00108	0.00362
5451.52	0.00448	0.00519
5451.9	0.0024	0.00727
5452.27	0.0015	0.00599
5452.6	0.00556	0.00693
5452.9	0.00395	0.00279
5453.23	0.00431	0.00424
5453.6	0.00281	0.00594
5454.01	0.00383	0.00462
5454.37	0.002	0.00841
5454.74	0.00552	0.00703
5455.06	0.00472	0.00424
5455.36	0.00349	0.00901
5455.69	0.00625	0.00694
5456.07	0.00547	0.00302
5456.48	0.00354	0.00996
5456.85	0.00269	0.01151
5457.22	0.00496	0.00981
5457.53	0.00586	0.01044
5457.85	0.00495	0.00676
5458.16	0.00669	0.00595
5458.55	0.00657	0.00654
5458.94	0.00674	0.0066
5459.33	0.00383	0.00772
5459.68	0.00787	0.0094
5459.99	0.00502	0.00723
5460.31	0.00797	0.00921
5460.63	0.00805	0.01238
5461	0.00687	0.01125
5461.4	0.0085	0.01105
5461.77	0.00692	0.0102
5462.14	0.00659	0.01278
5462.44	0.00785	0.00987
5462.76	0.01009	0.00925
5463.09	0.00798	0.01184
5463.47	0.01028	0.01483
5463.87	0.00961	0.01965
5464.24	0.01123	0.01854
5464.6	0.01071	0.01843
5464.94	0.01009	0.01643
5465.24	0.01	0.01472
5465.57	0.01285	0.01535
5465.96	0.01197	0.0205
5466.35	0.01245	0.02021
5466.74	0.01393	0.016
5467.08	0.01235	0.02481
5467.41	0.01602	0.02292
5467.7	0.01597	0.02415
5468.06	0.01644	0.02444
5468.42	0.01827	0.0238
5468.84	0.01485	0.02452
5469.21	0.0188	0.02473
5469.58	0.01798	0.02758
5469.9	0.02094	0.02416
5470.19	0.0192	0.02771
5470.55	0.0214	0.02739
5470.94	0.02199	0.02969
5471.34	0.02474	0.03545
5471.72	0.02476	0.03625
5472.07	0.02653	0.03864
5472.4	0.02546	0.03975
5472.72	0.03249	0.04395
5473.06	0.0304	0.04192
5473.44	0.03385	0.0451
5473.85	0.03311	0.04602
5474.24	0.03685	0.05346
5474.58	0.03661	0.05361
5474.89	0.04171	0.05986
5475.21	0.04384	0.05979
5475.58	0.04798	0.06262
5475.98	0.04944	0.06473
5476.38	0.05508	0.0759
5476.77	0.05958	0.0755
5477.11	0.0623	0.08693
5477.41	0.06686	0.0903
5477.74	0.07102	0.09708
5478.12	0.07791	0.10746
5478.54	0.08646	0.1197
5478.94	0.09089	0.13298
5479.32	0.10404	0.14527
5479.64	0.1118	0.15896
5479.96	0.12393	0.18011
5480.31	0.14081	0.20401
5480.69	0.15845	0.22428
5481.1	0.17246	0.25588
5481.49	0.196	0.2883
5481.87	0.21087	0.32157
5482.18	0.23222	0.36597
5482.51	0.25535	0.41286
5482.86	0.29038	0.47286
5483.25	0.33093	0.53845
5483.65	0.38225	0.621
5484.06	0.44665	0.71192
5484.4	0.52916	0.80437
5484.73	0.6285	0.89386
5485.06	0.75566	0.97796
5485.4	0.90992	1.04194
5485.81	1.08205	1.10524
5486.22	1.26606	1.15202
5486.6	1.43384	1.17816
5486.95	1.57368	1.18953
5487.27	1.65377	1.18862
5487.59	1.66832	1.17276
5487.95	1.59939	1.15268
5488.35	1.4933	1.12293
5488.75	1.3743	1.08522
5489.15	1.24844	1.04268
5489.48	1.15299	0.99946
5489.81	1.05489	0.95607
5490.13	0.98366	0.92074
5490.5	0.91582	0.88967
5490.91	0.8566	0.8567
5491.31	0.80757	0.82418
5491.66	0.76784	0.79662
5492.01	0.7226	0.77347
5492.33	0.69018	0.75065
5492.66	0.65784	0.73307
5493.03	0.63954	0.71885
5493.44	0.61861	0.70264
5493.83	0.60944	0.68992
5494.2	0.59931	0.67832
5494.55	0.59281	0.66671
5494.85	0.59299	0.66274
5495.18	0.58213	0.66149
5495.57	0.58029	0.65411
5495.98	0.57824	0.64866
5496.36	0.56843	0.64551
5496.73	0.56108	0.63723
5497.06	0.55572	0.63235
5497.37	0.54688	0.62801
5497.72	0.53846	0.6222
5498.11	0.53314	0.61808
5498.52	0.52909	0.60904
5498.92	0.52329	0.60353
5499.27	0.51914	0.59822
5499.61	0.51592	0.59435
5499.93	0.51219	0.5924
5500.28	0.51022	0.59405
5500.66	0.50931	0.5954
5501.06	0.51032	0.59475
5501.46	0.50902	0.59127
5501.8	0.51141	0.5926
5502.14	0.51556	0.59446
5502.46	0.51666	0.599
5502.81	0.51832	0.59991
5503.19	0.52626	0.60346
5503.61	0.5265	0.60506
5503.98	0.53449	0.60718
5504.35	0.53396	0.60361
5504.67	0.54016	0.60621
5504.98	0.54323	0.60963
5505.35	0.54921	0.61306
5505.75	0.55079	0.61362
5506.14	0.55399	0.61587
5506.53	0.55846	0.61777
5506.88	0.56194	0.61893
5507.2	0.56283	0.61933
5507.52	0.56744	0.61931
5507.89	0.56774	0.62225
5508.29	0.5728	0.62272
5508.69	0.57287	0.62826
5509.08	0.57905	0.62978
5509.41	0.58418	0.62897
5509.72	0.58436	0.63009
5510.06	0.59069	0.63531
5510.42	0.5937	0.63765
5510.83	0.59541	0.63988
5511.23	0.60038	0.64753
5511.61	0.6061	0.6521
5511.95	0.6087	0.65328
5512.27	0.61466	0.65791
5512.61	0.61861	0.66176
5512.96	0.62426	0.66067
5513.38	0.62878	0.66575
5513.78	0.63287	0.67181
5514.16	0.63778	0.67454
5514.5	0.6453	0.67598
5514.82	0.64876	0.67919
5515.15	0.65407	0.68207
5515.51	0.6606	0.68533
5515.92	0.66637	0.69275
5516.33	0.66934	0.69466
5516.69	0.67179	0.69399
5517.02	0.67451	0.69722
5517.35	0.68253	0.7007
5517.69	0.68222	0.70317
5518.07	0.68619	0.70194
5518.47	0.68927	0.70592
5518.88	0.6875	0.70716
5519.23	0.69356	0.70961
5519.58	0.69276	0.70918
5519.9	0.6934	0.71391
5520.24	0.69781	0.71349
5520.63	0.69323	0.70909
5521.03	0.6939	0.71282
5521.43	0.69337	0.71082
5521.8	0.69708	0.71432
5522.14	0.69751	0.71328
5522.45	0.69079	0.71131
5522.78	0.69135	0.7133
5523.17	0.69145	0.71116
5523.59	0.68823	0.70959
5523.98	0.69097	0.70871
5524.34	0.68858	0.71025
5524.67	0.68763	0.70959
5524.98	0.68734	0.70992
5525.35	0.68732	0.70646
5525.72	0.68511	0.71007
5526.13	0.68508	0.70899
5526.53	0.68633	0.71199
5526.89	0.68438	0.71231
5527.23	0.68469	0.70705
5527.55	0.68174	0.70453
5527.92	0.68219	0.70705
5528.31	0.68371	0.70875
5528.7	0.68012	0.70972
5529.1	0.68299	0.70823
5529.45	0.67918	0.71032
5529.78	0.68241	0.71009
5530.09	0.68112	0.71032
5530.47	0.68168	0.70817
5530.86	0.67857	0.7106
5531.26	0.68107	0.71234
5531.66	0.68107	0.70981
5532.02	0.68059	0.7105
5532.33	0.67829	0.70872
5532.65	0.67667	0.71032
5533.04	0.67825	0.70876
5533.44	0.67429	0.70634
5533.84	0.67818	0.70941
5534.24	0.67621	0.71354
5534.59	0.67786	0.70976
5534.9	0.67153	0.71236
5535.23	0.67229	0.71455
5535.61	0.67438	0.71573
5536.03	0.67067	0.71423
5536.41	0.67335	0.71379
5536.81	0.67373	0.7167
5537.15	0.67007	0.71535
5537.46	0.67513	0.71978
5537.8	0.67437	0.71429
5538.18	0.66975	0.71654
5538.6	0.67123	0.72115
5538.99	0.67407	0.7198
5539.38	0.67423	0.71852
5539.71	0.67357	0.72442
5540.03	0.67545	0.72427
5540.36	0.67375	0.72382
5540.76	0.67876	0.72562
5541.16	0.67634	0.72726
5541.56	0.67965	0.72554
5541.93	0.67798	0.72797
5542.28	0.68029	0.73144
5542.6	0.68396	0.73489
5542.95	0.68306	0.73359
5543.32	0.68778	0.73437
5543.74	0.6878	0.73865
5544.15	0.69001	0.7389
5544.5	0.69284	0.74289
5544.85	0.69653	0.74229
5545.17	0.69801	0.74171
5545.5	0.6997	0.74318
5545.91	0.7059	0.74567
5546.32	0.70731	0.74779
5546.72	0.71015	0.74631
5547.07	0.7105	0.75165
5547.42	0.71663	0.75279
5547.73	0.7163	0.75418
5548.09	0.72112	0.75535
5548.49	0.72355	0.75522
5548.9	0.72821	0.75656
5549.3	0.73119	0.75713
5549.65	0.73227	0.76096
5549.98	0.73705	0.76515
5550.32	0.73814	0.76833
5550.68	0.74217	0.76953
5551.08	0.74191	0.77374
5551.48	0.74909	0.77454
5551.86	0.75016	0.77185
5552.23	0.75256	0.77597
5552.56	0.75618	0.77592
5552.9	0.75436	0.78056
5553.25	0.76092	0.78032
5553.65	0.76027	0.7817
5554.07	0.764	0.78556
5554.46	0.76558	0.78721
5554.81	0.76567	0.79059
5555.14	0.77093	0.79004
5555.47	0.77106	0.78963
5555.85	0.77017	0.79644
5556.25	0.77269	0.79743
5556.66	0.77755	0.79887
5557.05	0.77986	0.79906
5557.41	0.77662	0.79806
5557.71	0.77945	0.80098
5558.04	0.78002	0.80305
5558.43	0.78638	0.80009
5558.85	0.78696	0.80514
5559.23	0.78671	0.80458
5559.64	0.78976	0.8082
5559.98	0.78736	0.80886
5560.29	0.79342	0.80963
5560.64	0.7916	0.81351
5561.02	0.79492	0.81532
5561.42	0.79373	0.81128
5561.83	0.79651	0.81425
5562.21	0.79843	0.81852
5562.55	0.80122	0.81615
5562.88	0.79973	0.81832
5563.24	0.80159	0.81734
5563.62	0.80382	0.8206
5564.02	0.80166	0.82478
5564.42	0.80499	0.82357
5564.81	0.80522	0.82578
5565.15	0.80482	0.82333
5565.48	0.80856	0.82355
5565.82	0.80978	0.82569
5566.2	0.80928	0.82894
5566.63	0.80702	0.8247
5567.04	0.81164	0.8288
5567.42	0.81075	0.82577
5567.75	0.81376	0.83024
5568.07	0.81166	0.82632
5568.42	0.81091	0.82393
5568.82	0.81039	0.82468
5569.22	0.81217	0.82733
5569.64	0.81415	0.82712
5570.01	0.81388	0.82868
5570.34	0.81138	0.82676
5570.67	0.81257	0.8273
5571.02	0.81456	0.82937
5571.41	0.81278	0.82845
5571.84	0.81137	0.82379
5572.24	0.81193	0.82499
5572.6	0.81564	0.82594
5572.94	0.81037	0.82632
5573.26	0.8156	0.82633
5573.62	0.81329	0.82684
5574.03	0.81322	0.82932
5574.44	0.81466	0.83019
5574.84	0.81648	0.82885
5575.2	0.81248	0.829
5575.54	0.81434	0.82763
5575.87	0.8154	0.82728
5576.24	0.81345	0.82915
5576.65	0.81481	0.82991
5577.05	0.81628	0.82888
5577.45	0.81565	0.83043
5577.8	0.8186	0.83299
5578.16	0.81737	0.83163
5578.48	0.81699	0.83553
5578.84	0.81923	0.8348
5579.25	0.81851	0.83487
5579.66	0.81955	0.83273
5580.06	0.81939	0.83601
5580.41	0.81845	0.83611
5580.76	0.82217	0.83737
5581.09	0.81993	0.83836
5581.45	0.82149	0.83695
5581.86	0.8209	0.84143
5582.28	0.82101	0.83986
5582.69	0.82422	0.84195
5583.02	0.82298	0.84317
5583.36	0.8235	0.84252
5583.68	0.82423	0.84438
5584.07	0.82766	0.84327
5584.5	0.82867	0.84717
5584.91	0.83259	0.84822
5585.29	0.83091	0.85062
5585.64	0.83052	0.85187
5585.96	0.83155	0.85251
5586.32	0.83389	0.85061
5586.7	0.8311	0.85465
5587.12	0.83305	0.84987
5587.52	0.83459	0.85336
5587.9	0.83504	0.85576
5588.25	0.83781	0.85613
5588.59	0.83912	0.85483
5588.93	0.84011	0.85538
5589.33	0.84214	0.85791
5589.76	0.84446	0.85904
5590.14	0.84193	0.86409
5590.54	0.84502	0.86578
5590.88	0.84475	0.86431
5591.2	0.84597	0.86783
5591.57	0.84968	0.86909
5591.97	0.84976	0.86865
5592.4	0.85024	0.87067
5592.78	0.85282	0.87239
5593.18	0.85362	0.87406
5593.5	0.85636	0.87503
5593.82	0.85992	0.87667
5594.19	0.86	0.8774
5594.58	0.8622	0.87805
5595.02	0.86027	0.88107
5595.43	0.86474	0.88149
5595.77	0.86404	0.88463
5596.13	0.86314	0.88416
5596.44	0.86499	0.88643
5596.81	0.87034	0.88713
5597.21	0.86869	0.88647
5597.65	0.87103	0.88728
5598.05	0.87201	0.89216
5598.41	0.87053	0.8954
5598.76	0.87485	0.8943
5599.07	0.87639	0.89397
5599.47	0.87788	0.90058
5599.88	0.88048	0.89982
5600.28	0.88061	0.89873
5600.67	0.8829	0.90023
5601.04	0.88501	0.89944
5601.38	0.88569	0.9032
5601.71	0.89006	0.9081
5602.07	0.88951	0.91025
5602.49	0.89242	0.91146
5602.9	0.89371	0.91021
5603.32	0.89686	0.91144
5603.67	0.89862	0.91453
5603.99	0.90262	0.91561
5604.34	0.89964	0.91969
5604.71	0.90327	0.92052
5605.13	0.90693	0.91863
5605.55	0.90625	0.91929
5605.93	0.90858	0.91894
5606.31	0.90951	0.9241
5606.64	0.90854	0.92903
5606.97	0.91322	0.9286
5607.35	0.91384	0.9261
5607.76	0.91565	0.92598
5608.17	0.91366	0.92562
5608.58	0.91746	0.92962
5608.92	0.91327	0.9297
5609.26	0.91726	0.92782
5609.58	0.91728	0.93018
5609.97	0.91309	0.92723
5610.39	0.91662	0.93146
5610.81	0.9142	0.92918
5611.2	0.91661	0.92948
5611.55	0.91865	0.93115
5611.89	0.91968	0.92969
5612.24	0.91839	0.9297
5612.63	0.91993	0.92969
5613.05	0.92184	0.9309
5613.46	0.92261	0.92874
5613.84	0.92	0.92917
5614.18	0.92037	0.92888
5614.51	0.9213	0.93007
5614.86	0.92185	0.93093
5615.26	0.92097	0.92905
5615.68	0.92086	0.92668
5616.1	0.92107	0.92843
5616.48	0.92234	0.93105
5616.81	0.92176	0.93018
5617.14	0.9212	0.92785
5617.51	0.92018	0.92952
5617.9	0.92142	0.92906
5618.33	0.92139	0.93274
5618.74	0.92347	0.93417
5619.1	0.92185	0.93091
5619.45	0.92448	0.92953
5619.78	0.92367	0.92954
5620.14	0.92557	0.93303
5620.57	0.92422	0.93303
5620.97	0.92529	0.93247
5621.39	0.92504	0.93083
5621.75	0.92344	0.9318
5622.1	0.92634	0.93036
5622.44	0.92526	0.9305
5622.8	0.9282	0.93332
5623.2	0.92978	0.93597
5623.64	0.92865	0.9355
5624.02	0.92902	0.93461
5624.4	0.92899	0.93402
5624.74	0.92581	0.93666
5625.08	0.92649	0.93774
5625.45	0.92727	0.93749
5625.88	0.93025	0.93426
5626.27	0.92935	0.93686
5626.7	0.93107	0.93813
5627.06	0.93205	0.93655
5627.4	0.93223	0.93554
5627.74	0.93021	0.93873
5628.12	0.93187	0.939
5628.53	0.93466	0.93665
5628.95	0.93661	0.93778
5629.36	0.93426	0.93947
5629.72	0.93742	0.94044
5630.06	0.9352	0.94143
5630.38	0.93299	0.94189
5630.77	0.93572	0.94189
5631.2	0.94063	0.94364
5631.61	0.93721	0.94528
5632	0.93957	0.94493
5632.36	0.93653	0.94508
5632.71	0.93683	0.94156
5633.05	0.94193	0.94521
5633.44	0.94076	0.945
5633.85	0.94252	0.94575
5634.26	0.94003	0.94792
5634.68	0.94147	0.94432
5635.04	0.94344	0.94599
5635.37	0.94232	0.95035
5635.72	0.94451	0.9516
5636.1	0.94458	0.94927
5636.52	0.94788	0.9495
5636.94	0.94648	0.94872
5637.35	0.94927	0.94883
5637.69	0.9467	0.94988
5638.04	0.94689	0.95067
5638.38	0.94768	0.95244
5638.78	0.94691	0.95115
5639.22	0.94879	0.95456
5639.63	0.94824	0.95583
5640.02	0.94997	0.95561
5640.38	0.95581	0.95445
5640.72	0.95357	0.95347
5641.06	0.95354	0.95686
5641.47	0.95531	0.96046
5641.91	0.95289	0.95992
5642.31	0.95597	0.95873
5642.7	0.95567	0.95961
5643.05	0.95751	0.95993
5643.38	0.9556	0.96105
5643.74	0.95647	0.95877
5644.16	0.95906	0.96296
5644.57	0.95713	0.96557
5645	0.95821	0.96779
5645.36	0.95916	0.96697
5645.72	0.95999	0.96513
5646.05	0.96137	0.96464
5646.42	0.96211	0.96499
5646.85	0.96266	0.96909
5647.26	0.96385	0.96887
5647.68	0.96242	0.97053
5648.06	0.9656	0.96959
5648.4	0.96541	0.9676
5648.75	0.96599	0.96777
5649.11	0.9675	0.96837
5649.54	0.9674	0.9688
5649.97	0.96794	0.97183
5650.37	0.96824	0.9738
5650.76	0.97047	0.97157
5651.08	0.97135	0.97268
5651.44	0.97117	0.97692
5651.82	0.97313	0.97664
5652.25	0.97153	0.97627
5652.66	0.97341	0.97734
5653.06	0.97073	0.97802
5653.43	0.97468	0.97542
5653.79	0.9737	0.97538
5654.12	0.97544	0.97828
5654.52	0.97451	0.97902
5654.94	0.97398	0.98079
5655.37	0.97815	0.97985
5655.76	0.97831	0.97826
5656.12	0.98112	0.97779
5656.48	0.97666	0.98016
5656.81	0.97901	0.98056
5657.23	0.98007	0.98386
5657.67	0.97778	0.98208
5658.08	0.98254	0.97965
5658.46	0.98252	0.98147
5658.84	0.98226	0.98476
5659.17	0.98421	0.9849
5659.51	0.98067	0.98413
5659.93	0.98292	0.9862
5660.35	0.98527	0.98824
5660.77	0.98689	0.98893
5661.18	0.98516	0.98861
5661.54	0.98809	0.98658
5661.87	0.98734	0.98869
5662.22	0.98713	0.99028
5662.64	0.98739	0.99074
5663.06	0.98882	0.99359
5663.49	0.98836	0.99216
5663.87	0.98858	0.99213
5664.22	0.98975	0.99247
5664.57	0.98991	0.99048
5664.94	0.98891	0.99252
5665.36	0.98887	0.99688
5665.78	0.99078	0.99303
5666.21	0.99054	0.99454
5666.59	0.99193	0.99757
5666.94	0.99026	0.99964
5667.26	0.99331	1.00046
5667.66	0.99356	0.9999
5668.08	0.99515	0.99854
5668.5	0.99726	0.99678
5668.91	0.99209	0.99744
5669.29	0.99465	0.99881
5669.63	0.99548	1.00032
5669.98	0.99864	0.995
5670.37	0.99771	0.99855
5670.81	0.99586	1.00032
5671.24	0.99685	0.99837
5671.65	0.99959	1.00132
5672.01	0.99699	1.00081
5672.35	1.00017	1.00126
5672.71	0.99755	1.0048
5673.09	0.99872	1.00469
5673.52	0.99922	1.00125
5673.96	0.99906	1.00219
5674.37	1.00013	1.00479
5674.72	1.00018	1.00587
5675.05	1.00108	1.0045
5675.4	1.00234	1.00251
5675.82	1.00209	1.00349
5676.23	1.001	1.00459
5676.66	1.00188	1.00844
5677.08	1.00321	1.00532
5677.42	1.00295	1.00453
5677.76	1.00612	1.00456
5678.14	1.00392	1.00576
5678.54	1.00564	1.00653
5678.96	1.00507	1.00748
5679.39	1.00342	1.00784
5679.8	1.00802	1.00728
5680.16	1.00646	1.00558
5680.49	1.00312	1.00541
5680.85	1.00822	1.00617
5681.27	1.00942	1.00883
5681.71	1.00754	1.00585
5682.11	1.00649	1.00387
5682.51	1.01034	1.00961
5682.85	1.00606	1.01184
5683.2	1.00946	1.01026
5683.59	1.00884	1.01094
5684	1.00587	1.01096
5684.44	1.01075	1.01053
5684.85	1.00959	1.00746
5685.23	1.00758	1.00979
5685.58	1.00976	1.01269
5685.91	1.00837	1.0129
5686.32	1.01038	1.01136
5686.74	1.00813	1.01042
5687.16	1.0118	1.01398
5687.58	1.01201	1.01042
5687.96	1.01227	1.01403
5688.31	1.01273	1.01202
5688.67	1.01356	1.01006
5689.04	1.01166	1.01228
5689.46	1.01357	1.01248
5689.91	1.01204	1.01462
5690.31	1.01465	1.01457
5690.69	1.01424	1.01396
5691.04	1.01311	1.01167
5691.39	1.01435	1.00996
5691.78	1.01324	1.01155
5692.23	1.01494	1.01123
5692.66	1.01658	1.01337
5693.07	1.01484	1.01641
5693.44	1.01544	1.01704
5693.78	1.01695	1.01428
5694.15	1.0178	1.01111
5694.56	1.01757	1.01368
5694.99	1.01842	1.01386
5695.41	1.01632	1.01259
5695.83	1.01848	1.01282
5696.2	1.01642	1.01266
5696.54	1.02197	1.01454
5696.89	1.01686	1.01601
5697.3	1.01824	1.0135
5697.76	1.01881	1.01627
5698.18	1.01895	1.01905
5698.57	1.02006	1.01983
5698.94	1.0217	1.01624
5699.28	1.01831	1.01506
5699.63	1.01921	1.01648
5700.04	1.02172	1.01512
5700.51	1.01977	1.01522
5700.93	1.0186	1.01829
5701.32	1.01946	1.0174
5701.66	1.02215	1.01661
5702	1.01981	1.01877
5702.38	1.01975	1.02102
5702.82	1.01886	1.02069
5703.25	1.02162	1.01948
5703.67	1.02034	1.02044
5704.04	1.02075	1.0209
5704.41	1.02157	1.01781
5704.75	1.02271	1.0178
5705.14	1.0229	1.02028
5705.55	1.02228	1.02158
5705.99	1.0234	1.02269
5706.4	1.02324	1.02138
5706.77	1.02368	1.0193
5707.15	1.02343	1.02025
5707.47	1.02334	1.01964
5707.88	1.02511	1.01883
5708.3	1.02435	1.02159
5708.72	1.0277	1.02204
5709.14	1.02499	1.0204
5709.51	1.02661	1.01883
5709.87	1.02723	1.02136
5710.23	1.02431	1.0238
5710.62	1.02517	1.02362
5711.05	1.02518	1.02556
5711.49	1.02598	1.02652
5711.89	1.02578	1.0239
5712.26	1.02697	1.02371
5712.61	1.0254	1.02315
5712.95	1.02812	1.02233
5713.35	1.02509	1.02416
5713.8	1.02601	1.02424
5714.22	1.02683	1.0235
5714.64	1.02984	1.0273
5714.99	1.0273	1.0262
5715.35	1.02989	1.02545
5715.7	1.02951	1.02674
5716.09	1.02917	1.02609
5716.55	1.03005	1.0254
5716.98	1.03058	1.02747
5717.37	1.02933	1.02879
5717.75	1.03065	1.02842
5718.1	1.03072	1.02758
5718.45	1.03005	1.02674
5718.84	1.02872	1.02607
5719.27	1.03176	1.02654
5719.71	1.03042	1.02961
5720.11	1.03086	1.02967
5720.48	1.03223	1.03063
5720.81	1.03084	1.02969
5721.18	1.0296	1.02889
5721.6	1.03038	1.03059
5722.02	1.03256	1.03
5722.45	1.03064	1.0298
5722.86	1.03014	1.03029
5723.2	1.03068	1.02855
5723.55	1.03411	1.02744
5723.93	1.03072	1.03052
5724.32	1.03305	1.03155
5724.78	1.03079	1.02967
5725.21	1.03191	1.02966
5725.61	1.0336	1.0295
5725.96	1.03325	1.02867
5726.29	1.03224	1.02957
5726.68	1.03283	1.03132
5727.09	1.03192	1.03155
5727.52	1.03111	1.03204
5727.95	1.03607	1.03127
5728.33	1.03366	1.03192
5728.69	1.03503	1.03062
5729.02	1.03362	1.03053
5729.4	1.03348	1.03163
5729.81	1.03498	1.02942
5730.27	1.03428	1.02822
5730.7	1.03411	1.03173
5731.07	1.03361	1.03216
5731.42	1.03583	1.0306
5731.77	1.03413	1.03033
5732.17	1.03247	1.03208
5732.57	1.03416	1.03239
5733.01	1.03187	1.03136
5733.44	1.03357	1.02944
5733.82	1.03488	1.03101
5734.18	1.03352	1.03468
5734.53	1.03575	1.03133
5734.9	1.03658	1.0306
5735.3	1.03479	1.03059
5735.76	1.03722	1.0302
5736.17	1.03534	1.03225
5736.55	1.03358	1.03089
5736.9	1.0351	1.03181
5737.25	1.03658	1.03328
5737.62	1.03355	1.03199
5738.04	1.03559	1.0294
5738.48	1.03321	1.03192
5738.91	1.03502	1.0302
5739.28	1.03452	1.02848
5739.64	1.03522	1.03455
5739.98	1.03645	1.03195
5740.37	1.03528	1.03202
5740.78	1.03328	1.03424
5741.21	1.03555	1.0339
5741.63	1.03384	1.03203
5742.01	1.03534	1.03198
5742.37	1.0325	1.03237
5742.71	1.03316	1.02986
5743.09	1.03455	1.03175
5743.49	1.03572	1.03373
5743.92	1.03319	1.03086
5744.34	1.03484	1.02896
5744.75	1.03701	1.02806
5745.09	1.03576	1.0313
5745.43	1.03219	1.03253
5745.81	1.03279	1.03171
5746.22	1.03425	1.03054
5746.68	1.0346	1.03203
5747.11	1.03486	1.03079
5747.49	1.0342	1.02716
5747.84	1.03409	1.02748
5748.19	1.03403	1.02997
5748.57	1.0317	1.02914
5749	1.03254	1.02767
5749.42	1.03021	1.02948
5749.85	1.03308	1.03047
5750.24	1.03109	1.0309
5750.59	1.03282	1.02997
5750.94	1.03273	1.02719
5751.31	1.03244	1.0269
5751.74	1.03297	1.02665
5752.19	1.03313	1.02794
5752.61	1.03366	1.03123
5753	1.03415	1.02964
5753.36	1.03067	1.02761
5753.72	1.03087	1.0288
5754.11	1.03337	1.03141
5754.53	1.03239	1.02884
5754.98	1.03115	1.02782
5755.4	1.03123	1.03117
5755.78	1.03007	1.02891
5756.14	1.03225	1.0272
5756.5	1.03218	1.02958
5756.87	1.02947	1.02936
5757.31	1.0285	1.02893
5757.75	1.03184	1.0291
5758.19	1.02715	1.02595
5758.56	1.03009	1.0258
5758.93	1.02763	1.02773
5759.27	1.03085	1.02892
5759.66	1.02848	1.0275
5760.11	1.02823	1.02473
5760.56	1.02688	1.02473
5760.98	1.02869	1.02382
5761.36	1.02754	1.0241
5761.73	1.02798	1.02712
5762.09	1.0285	1.02832
5762.5	1.02866	1.02523
5762.94	1.02706	1.02687
5763.39	1.02851	1.0281
5763.81	1.02923	1.02386
5764.17	1.02648	1.02301
5764.54	1.02866	1.02584
5764.92	1.0264	1.02391
5765.34	1.02587	1.02322
5765.79	1.0262	1.02298
5766.22	1.02668	1.02282
5766.65	1.02837	1.02485
5767.02	1.0224	1.02183
5767.37	1.02971	1.02233
5767.75	1.0221	1.02181
5768.19	1.02473	1.02303
5768.63	1.02393	1.02574
5769.1	1.02572	1.02528
5769.49	1.02276	1.02612
5769.85	1.02341	1.02406
5770.21	1.02405	1.02256
5770.61	1.0218	1.02133
5771.06	1.02336	1.01989
5771.51	1.02333	1.02055
5771.92	1.02099	1.01749
5772.32	1.02308	1.02246
5772.69	1.02491	1.02152
5773.06	1.02278	1.02316
5773.44	1.02182	1.01918
5773.89	1.01975	1.01642
5774.34	1.02237	1.01961
5774.77	1.0242	1.01726
5775.16	1.01911	1.01721
5775.52	1.01905	1.02133
5775.86	1.01973	1.01841
5776.28	1.01986	1.01897
5776.75	1.02162	1.01741
5777.18	1.01769	1.01488
5777.62	1.02203	1.0173
5777.98	1.01867	1.01924
5778.34	1.01929	1.01431
5778.7	1.01626	1.01609
5779.13	1.01692	1.0176
5779.57	1.01685	1.01423
5780.01	1.01691	1.01459
5780.43	1.01684	1.01815
5780.81	1.01664	1.01329
5781.17	1.01688	1.01502
5781.55	1.01862	1.01578
5781.98	1.01667	1.01336
5782.42	1.01655	1.01474
5782.86	1.01612	1.01331
5783.28	1.01398	1.0149
5783.64	1.01309	1.01514
5783.99	1.01633	1.01309
5784.38	1.01535	1.01367
5784.81	1.01401	1.01286
5785.28	1.01643	1.01425
5785.7	1.01337	1.01532
5786.11	1.01396	1.01449
5786.48	1.01214	1.01232
5786.81	1.01179	1.01233
5787.21	1.01444	1.012
5787.64	1.01048	1.01326
5788.1	1.01115	1.01115
5788.52	1.01121	1.00815
5788.93	1.0147	1.00916
5789.3	1.01089	1.00981
5789.64	1.01236	1.00753
5790.04	1.01022	1.00717
5790.5	1.01219	1.00892
5790.93	1.00799	1.0063
5791.38	1.00827	1.00651
5791.76	1.00992	1.00523
5792.13	1.00749	1.00885
5792.47	1.01021	1.00935
5792.89	1.01195	1.0098
5793.33	1.00881	1.00802
5793.77	1.00801	1.00337
5794.2	1.00657	1.00589
5794.59	1.00683	1.0051
5794.94	1.00607	1.00306
5795.31	1.00568	1.00695
5795.73	1.00547	1.00367
5796.16	1.00564	1.00169
5796.62	1.00652	1.00369
5797.06	1.00508	1.00605
5797.42	1.00309	1.00205
5797.77	1.00546	1.00507
5798.16	1.00508	1.00153
5798.55	1.00333	1.00001
5799.03	1.00145	1.00113
5799.45	1.00243	0.99922
5799.88	1.00354	0.99851
5800.26	1.00186	1.00037
5800.63	1.00104	0.99815
5800.98	0.99964	1.00089
5801.41	0.99988	1.00127
5801.88	0.99977	1.00221
5802.32	0.99961	0.9997
5802.72	0.99773	0.99786
5803.11	0.99969	0.99765
5803.45	0.99786	0.99693
5803.82	0.99816	0.99605
5804.24	0.9962	0.99578
5804.7	0.99503	0.99485
5805.15	0.99676	0.99497
5805.57	0.99672	0.99508
5805.94	0.9963	0.99625
5806.29	0.99336	0.99705
5806.66	0.99553	0.99246
5807.1	0.99523	0.99151
5807.55	0.99267	0.99303
5807.99	0.99533	0.99553
5808.42	0.9936	0.99637
5808.76	0.99026	0.99326
5809.12	0.99229	0.99446
5809.52	0.99087	0.99088
5809.94	0.99155	0.99271
5810.41	0.99255	0.99152
5810.85	0.99024	0.99147
5811.25	0.98949	0.98936
5811.6	0.98969	0.98805
5811.97	0.98923	0.98852
5812.37	0.98658	0.9887
5812.82	0.98729	0.9915
5813.26	0.98681	0.98996
5813.69	0.98919	0.98988
5814.08	0.98269	0.98902
5814.47	0.98662	0.98437
5814.82	0.98501	0.98678
5815.22	0.98539	0.98395
5815.66	0.98438	0.9867
5816.12	0.98492	0.98291
5816.56	0.98401	0.98452
5816.94	0.98348	0.98748
5817.3	0.98453	0.98756
5817.68	0.98282	0.98364
5818.07	0.98235	0.98438
5818.51	0.98184	0.9836
5818.96	0.98049	0.98113
5819.41	0.98055	0.97993
5819.79	0.98147	0.97953
5820.15	0.97809	0.9791
5820.5	0.97786	0.98261
5820.92	0.97689	0.98016
5821.38	0.9787	0.9809
5821.83	0.97587	0.97932
5822.25	0.97754	0.97989
5822.63	0.97404	0.97701
5823.01	0.97526	0.97905
5823.36	0.97502	0.97693
5823.78	0.97454	0.97493
5824.23	0.97199	0.97599
5824.69	0.97179	0.974
5825.11	0.97335	0.97432
5825.5	0.97249	0.97512
5825.85	0.96935	0.97612
5826.23	0.97202	0.97641
5826.64	0.96916	0.97626
5827.1	0.9702	0.96945
5827.55	0.97001	0.97307
5827.95	0.96726	0.9724
5828.35	0.96862	0.97237
5828.7	0.96713	0.97393
5829.07	0.96532	0.96957
5829.51	0.9643	0.96702
5829.98	0.96445	0.96784
5830.39	0.96459	0.9706
5830.83	0.96347	0.96744
5831.2	0.96378	0.96756
5831.56	0.96302	0.96638
5831.95	0.96259	0.96255
5832.39	0.96188	0.96169
5832.83	0.96214	0.96735
5833.29	0.96021	0.96053
5833.69	0.95909	0.95969
5834.06	0.95996	0.96094
5834.43	0.95772	0.9617
5834.8	0.95752	0.96281
5835.24	0.95682	0.95895
5835.69	0.95713	0.95895
5836.14	0.95647	0.96258
5836.54	0.95469	0.96126
5836.92	0.95323	0.95977
5837.29	0.95424	0.95794
5837.68	0.95128	0.95972
5838.11	0.95033	0.95916
5838.57	0.95083	0.95585
5839	0.94995	0.95553
5839.42	0.9484	0.95357
5839.8	0.94817	0.95452
5840.14	0.95064	0.95269
5840.54	0.9488	0.9515
5840.99	0.94573	0.95095
5841.45	0.94498	0.9504
5841.88	0.94591	0.94877
5842.29	0.94446	0.95035
5842.65	0.94474	0.94888
5843	0.94392	0.94675
5843.41	0.94528	0.947
5843.87	0.9407	0.94747
5844.31	0.94001	0.94911
5844.74	0.93907	0.94786
5845.15	0.939	0.94697
5845.53	0.94099	0.94557
5845.88	0.93739	0.94443
5846.3	0.93946	0.94467
5846.73	0.93484	0.94307
5847.19	0.9363	0.94309
5847.65	0.93466	0.94081
5848.04	0.93491	0.94124
5848.41	0.93505	0.93808
5848.75	0.93385	0.94029
5849.16	0.93139	0.93855
5849.64	0.93053	0.93589
5850.07	0.93268	0.93403
5850.52	0.93058	0.93439
5850.92	0.92903	0.93772
5851.27	0.9271	0.93226
5851.64	0.92863	0.93687
5852.05	0.92519	0.93669
5852.51	0.92504	0.93376
5852.96	0.92294	0.93441
5853.4	0.92359	0.92985
5853.78	0.92092	0.92754
5854.16	0.92472	0.92928
5854.51	0.92098	0.92843
5854.93	0.92247	0.93162
5855.41	0.92043	0.92976
5855.85	0.92104	0.92426
5856.28	0.92009	0.92552
5856.66	0.91786	0.92519
5857.03	0.91665	0.92862
5857.41	0.91496	0.92165
5857.82	0.91672	0.91995
5858.28	0.91645	0.92055
5858.75	0.9152	0.92473
5859.18	0.9137	0.92568
5859.54	0.9158	0.91998
5859.92	0.9118	0.92094
5860.29	0.91182	0.91851
5860.72	0.91192	0.92044
5861.2	0.91009	0.92076
5861.63	0.90997	0.91837
5862.07	0.90622	0.91676
5862.44	0.90495	0.91777
5862.8	0.90433	0.91453
5863.18	0.90352	0.91105
5863.63	0.90382	0.91276
5864.1	0.90289	0.91285
5864.53	0.90215	0.91261
5864.95	0.90186	0.91166
5865.34	0.90119	0.91003
5865.7	0.90224	0.90982
5866.08	0.90058	0.90798
5866.5	0.89842	0.9096
5866.98	0.89709	0.90773
5867.44	0.89602	0.90834
5867.84	0.89696	0.90648
5868.22	0.89639	0.90411
5868.57	0.89377	0.90613
5868.97	0.89476	0.90372
5869.41	0.89282	0.90396
5869.88	0.89282	0.90075
5870.33	0.89099	0.90234
5870.74	0.89063	0.901
5871.13	0.88889	0.89969
5871.48	0.88706	0.90024
5871.88	0.88817	0.90356
5872.32	0.89051	0.89929
5872.8	0.88595	0.89651
5873.24	0.88481	0.89634
5873.65	0.88531	0.89694
5874.01	0.88299	0.89471
5874.39	0.88141	0.89647
[truncated: 356 more rows]

## Sheet: Figure 3c
X	Y
Field	[g-factor]
1.75862	-2.07586
1.75866	-2.07613
1.75871	-2.07639
1.75875	-2.07666
1.7588	-2.07694
1.75884	-2.0772
1.75888	-2.07747
1.75893	-2.07773
1.75897	-2.07799
1.75902	-2.07825
1.75906	-2.07851
1.7591	-2.07878
1.75915	-2.07907
1.75919	-2.07938
1.75924	-2.07972
1.75928	-2.08009
1.75932	-2.08049
1.75937	-2.08093
1.75941	-2.08138
1.75946	-2.08184
1.7595	-2.08228
1.75954	-2.08269
1.75959	-2.08303
1.75963	-2.08329
1.75968	-2.08345
1.75972	-2.08349
1.75976	-2.0834
1.75981	-2.0832
1.75985	-2.08288
1.7599	-2.08248
1.75994	-2.08201
1.75998	-2.0815
1.76003	-2.08099
1.76007	-2.0805
1.76012	-2.08006
1.76016	-2.07969
1.7602	-2.0794
1.76025	-2.07921
1.76029	-2.07912
1.76034	-2.07913
1.76038	-2.07922
1.76042	-2.0794
1.76047	-2.07963
1.76051	-2.07992
1.76056	-2.08025
1.7606	-2.0806
1.76065	-2.08096
1.76069	-2.08133
1.76073	-2.0817
1.76078	-2.08206
1.76082	-2.0824
1.76087	-2.08273
1.76091	-2.08303
1.76095	-2.08331
1.761	-2.08357
1.76104	-2.08379
1.76109	-2.08399
1.76113	-2.08416
1.76117	-2.08431
1.76122	-2.08442
1.76126	-2.08451
1.76131	-2.08457
1.76135	-2.0846
1.76139	-2.08461
1.76144	-2.08458
1.76148	-2.08454
1.76153	-2.08446
1.76157	-2.08437
1.76162	-2.08424
1.76166	-2.0841
1.7617	-2.08394
1.76175	-2.08378
1.76179	-2.08361
1.76184	-2.08345
1.76188	-2.0833
1.76192	-2.08317
1.76197	-2.08307
1.76201	-2.08299
1.76206	-2.08294
1.7621	-2.0829
1.76214	-2.08287
1.76219	-2.08284
1.76223	-2.08281
1.76228	-2.08275
1.76232	-2.08266
1.76237	-2.08253
1.76241	-2.08238
1.76245	-2.0822
1.7625	-2.082
1.76254	-2.0818
1.76259	-2.08162
1.76263	-2.08147
1.76267	-2.08137
1.76272	-2.08134
1.76276	-2.08139
1.76281	-2.08151
1.76285	-2.08172
1.7629	-2.08199
1.76294	-2.08231
1.76298	-2.08267
1.76303	-2.08304
1.76307	-2.08339
1.76312	-2.0837
1.76316	-2.08396
1.7632	-2.08414
1.76325	-2.08423
1.76329	-2.08424
1.76334	-2.08416
1.76338	-2.08402
1.76343	-2.08382
1.76347	-2.08359
1.76351	-2.08335
1.76356	-2.08313
1.7636	-2.08294
1.76365	-2.08281
1.76369	-2.08273
1.76374	-2.08274
1.76378	-2.08281
1.76382	-2.08295
1.76387	-2.08316
1.76391	-2.08341
1.76396	-2.08369
1.764	-2.08398
1.76404	-2.08427
1.76409	-2.08454
1.76413	-2.08477
1.76418	-2.08495
1.76422	-2.08507
1.76427	-2.08512
1.76431	-2.0851
1.76435	-2.08502
1.7644	-2.08488
1.76444	-2.08469
1.76449	-2.08447
1.76453	-2.08424
1.76458	-2.08402
1.76462	-2.08383
1.76466	-2.0837
1.76471	-2.08363
1.76475	-2.08366
1.7648	-2.08377
1.76484	-2.08399
1.76489	-2.0843
1.76493	-2.08468
1.76497	-2.08514
1.76502	-2.08564
1.76506	-2.08615
1.76511	-2.08666
1.76515	-2.08712
1.7652	-2.08752
1.76524	-2.08784
1.76528	-2.08806
1.76533	-2.08816
1.76537	-2.08815
1.76542	-2.08804
1.76546	-2.08782
1.76551	-2.08753
1.76555	-2.08717
1.76559	-2.08678
1.76564	-2.08637
1.76568	-2.08596
1.76573	-2.08556
1.76577	-2.0852
1.76582	-2.08488
1.76586	-2.0846
1.7659	-2.08437
1.76595	-2.08419
1.76599	-2.08405
1.76604	-2.08398
1.76608	-2.08395
1.76613	-2.08399
1.76617	-2.08409
1.76622	-2.08426
1.76626	-2.08451
1.7663	-2.08482
1.76635	-2.0852
1.76639	-2.08563
1.76644	-2.0861
1.76648	-2.08659
1.76653	-2.08708
1.76657	-2.08754
1.76661	-2.08797
1.76666	-2.08833
1.7667	-2.08864
1.76675	-2.08888
1.76679	-2.08906
1.76684	-2.0892
1.76688	-2.08933
1.76693	-2.08946
1.76697	-2.08961
1.76701	-2.08982
1.76706	-2.09008
1.7671	-2.09041
1.76715	-2.0908
1.76719	-2.09124
1.76724	-2.09172
1.76728	-2.0922
1.76732	-2.09265
1.76737	-2.09306
1.76741	-2.09339
1.76746	-2.09362
1.7675	-2.09374
1.76755	-2.09376
1.76759	-2.09366
1.76764	-2.09347
1.76768	-2.0932
1.76772	-2.09288
1.76777	-2.09254
1.76781	-2.0922
1.76786	-2.0919
1.7679	-2.09166
1.76795	-2.09151
1.76799	-2.09146
1.76804	-2.09153
1.76808	-2.09173
1.76812	-2.09207
1.76817	-2.09253
1.76821	-2.0931
1.76826	-2.09378
1.7683	-2.09455
1.76835	-2.09538
1.76839	-2.09626
1.76844	-2.09714
1.76848	-2.09801
1.76852	-2.09885
1.76857	-2.09962
1.76861	-2.10031
1.76866	-2.1009
1.7687	-2.10138
1.76875	-2.10175
1.76879	-2.10202
1.76884	-2.10219
1.76888	-2.10229
1.76892	-2.10233
1.76897	-2.10234
1.76901	-2.10234
1.76906	-2.10234
1.7691	-2.10236
1.76915	-2.1024
1.76919	-2.10248
1.76924	-2.10258
1.76928	-2.10269
1.76933	-2.1028
1.76937	-2.10289
1.76941	-2.10296
1.76946	-2.10299
1.7695	-2.10296
1.76955	-2.10288
1.76959	-2.10275
1.76964	-2.10257
1.76968	-2.10234
1.76973	-2.10209
1.76977	-2.10182
1.76981	-2.10154
1.76986	-2.10127
1.7699	-2.10102
1.76995	-2.10081
1.76999	-2.10063
1.77004	-2.10052
1.77008	-2.10045
1.77013	-2.10045
1.77017	-2.10051
1.77022	-2.10062
1.77026	-2.10078
1.7703	-2.10098
1.77035	-2.1012
1.77039	-2.10143
1.77044	-2.10163
1.77048	-2.10181
1.77053	-2.10193
1.77057	-2.10197
1.77062	-2.10193
1.77066	-2.10178
1.77071	-2.10154
1.77075	-2.10119
1.77079	-2.10075
1.77084	-2.10022
1.77088	-2.09962
1.77093	-2.09897
1.77097	-2.09829
1.77102	-2.09759
1.77106	-2.09691
1.77111	-2.09625
1.77115	-2.09564
1.7712	-2.0951
1.77124	-2.09463
1.77129	-2.09424
1.77133	-2.09395
1.77137	-2.09376
1.77142	-2.09367
1.77146	-2.09368
1.77151	-2.0938
1.77155	-2.09402
1.7716	-2.09432
1.77164	-2.0947
1.77169	-2.09515
1.77173	-2.09566
1.77178	-2.09619
1.77182	-2.09674
1.77187	-2.09729
1.77191	-2.09781
1.77195	-2.09829
1.772	-2.09871
1.77204	-2.09907
1.77209	-2.09935
1.77213	-2.09955
1.77218	-2.09969
1.77222	-2.09975
1.77227	-2.09975
1.77231	-2.09971
1.77236	-2.09963
1.7724	-2.09952
1.77245	-2.0994
1.77249	-2.09927
1.77254	-2.09915
1.77258	-2.09902
1.77262	-2.0989
1.77267	-2.09879
1.77271	-2.09868
1.77276	-2.09858
1.7728	-2.09849
1.77285	-2.0984
1.77289	-2.09833
1.77294	-2.09828
1.77298	-2.09826
1.77303	-2.09826
1.77307	-2.0983
1.77312	-2.09837
1.77316	-2.09848
1.77321	-2.09863
1.77325	-2.09881
1.77329	-2.09901
1.77334	-2.09923
1.77338	-2.09945
1.77343	-2.09968
1.77347	-2.0999
1.77352	-2.10011
1.77356	-2.1003
1.77361	-2.10047
1.77365	-2.10063
1.7737	-2.10077
1.77374	-2.10091
1.77379	-2.10103
1.77383	-2.10115
1.77388	-2.10127
1.77392	-2.10137
1.77397	-2.10145
1.77401	-2.10151
1.77406	-2.10153
1.7741	-2.10151
1.77414	-2.10143
1.77419	-2.10128
1.77423	-2.10106
1.77428	-2.10077
1.77432	-2.10041
1.77437	-2.1
1.77441	-2.09954
1.77446	-2.09906
1.7745	-2.09856
1.77455	-2.09807
1.77459	-2.0976
1.77464	-2.09717
1.77468	-2.09678
1.77473	-2.09643
1.77477	-2.09613
1.77482	-2.09588
1.77486	-2.09566
1.77491	-2.09547
1.77495	-2.09531
1.775	-2.09516
1.77504	-2.09501
1.77508	-2.09488
1.77513	-2.09476
1.77517	-2.09465
1.77522	-2.09456
1.77526	-2.0945
1.77531	-2.09448
1.77535	-2.09451
1.7754	-2.0946
1.77544	-2.09476
1.77549	-2.09498
1.77553	-2.09526
1.77558	-2.0956
1.77562	-2.09599
1.77567	-2.09641
1.77571	-2.09684
1.77576	-2.09727
1.7758	-2.09768
1.77585	-2.09805
1.77589	-2.09838
1.77594	-2.09864
1.77598	-2.09885
1.77603	-2.099
1.77607	-2.0991
1.77612	-2.09916
1.77616	-2.09919
1.77621	-2.09922
1.77625	-2.09925
1.77629	-2.09929
1.77634	-2.09936
1.77638	-2.09945
1.77643	-2.09957
1.77647	-2.09972
1.77652	-2.09988
1.77656	-2.10004
1.77661	-2.10019
1.77665	-2.10031
1.7767	-2.10039
1.77674	-2.10042
1.77679	-2.10038
1.77683	-2.10025
1.77688	-2.10005
1.77692	-2.09975
1.77697	-2.09937
1.77701	-2.09891
1.77706	-2.09838
1.7771	-2.09779
1.77715	-2.09715
1.77719	-2.09648
1.77724	-2.09581
1.77728	-2.09514
1.77733	-2.09449
1.77737	-2.09389
1.77742	-2.09333
1.77746	-2.09285
1.77751	-2.09244
1.77755	-2.09211
1.7776	-2.09187
1.77764	-2.09172
1.77769	-2.09165
1.77773	-2.09167
1.77778	-2.09176
1.77782	-2.09192
1.77787	-2.09214
1.77791	-2.09241
1.77796	-2.0927
1.778	-2.09301
1.77805	-2.09331
1.77809	-2.09359
1.77814	-2.09384
1.77818	-2.09403
1.77823	-2.09417
1.77827	-2.09423
1.77832	-2.09422
1.77836	-2.09414
1.77841	-2.09399
1.77845	-2.09377
1.7785	-2.09352
1.77854	-2.09324
1.77859	-2.09295
1.77863	-2.0927
1.77868	-2.0925
1.77872	-2.09239
1.77877	-2.09239
1.77881	-2.09252
1.77886	-2.09281
1.7789	-2.09326
1.77895	-2.09387
1.77899	-2.09464
1.77904	-2.09554
1.77908	-2.09655
1.77913	-2.09762
1.77917	-2.09873
1.77922	-2.09984
1.77926	-2.10089
1.77931	-2.10186
1.77935	-2.10272
1.7794	-2.10343
1.77944	-2.10399
1.77949	-2.10438
1.77953	-2.10461
1.77958	-2.10468
1.77962	-2.10461
1.77967	-2.10442
1.77971	-2.10413
1.77976	-2.10377
1.7798	-2.10337
1.77985	-2.10296
1.77989	-2.10255
1.77994	-2.10218
1.77998	-2.10185
1.78003	-2.10158
1.78007	-2.10138
1.78012	-2.10125
1.78016	-2.10119
1.78021	-2.10119
1.78025	-2.10125
1.7803	-2.10135
1.78034	-2.10148
1.78039	-2.10164
1.78043	-2.10181
1.78048	-2.10197
1.78052	-2.10214
1.78057	-2.10229
1.78061	-2.10243
1.78066	-2.10255
1.7807	-2.10266
1.78075	-2.10275
1.78079	-2.10284
1.78084	-2.10291
1.78088	-2.10298
1.78093	-2.10304
1.78097	-2.1031
1.78102	-2.10317
1.78106	-2.10323
1.78111	-2.1033
1.78115	-2.10337
1.7812	-2.10344
1.78124	-2.1035
1.78129	-2.10355
1.78133	-2.1036
1.78138	-2.10363
1.78142	-2.10366
1.78147	-2.10368
1.78151	-2.1037
1.78156	-2.10372
1.7816	-2.10376
1.78165	-2.10382
1.78169	-2.10391
1.78174	-2.10405
1.78178	-2.10422
1.78183	-2.10444
1.78187	-2.1047
1.78192	-2.105
1.78196	-2.10531
1.78201	-2.10563
1.78205	-2.10595
1.7821	-2.10623
1.78215	-2.10648
1.78219	-2.10668
1.78224	-2.10682
1.78228	-2.10691
1.78233	-2.10695
1.78237	-2.10695
1.78242	-2.10692
1.78246	-2.10689
1.78251	-2.10686
1.78255	-2.10686
1.7826	-2.1069
1.78264	-2.10699
1.78269	-2.10713
1.78273	-2.10733
1.78278	-2.10758
1.78282	-2.10788
1.78287	-2.10821
1.78291	-2.10856
1.78296	-2.1089
1.783	-2.10923
1.78305	-2.10952
1.78309	-2.10976
1.78314	-2.10995
1.78318	-2.11009
1.78323	-2.11016
1.78327	-2.11019
1.78332	-2.11017
1.78337	-2.11012
1.78341	-2.11005
1.78346	-2.10998
1.7835	-2.10991
1.78355	-2.10985
1.78359	-2.10981
1.78364	-2.10978
1.78368	-2.10976
1.78373	-2.10975
1.78377	-2.10973
1.78382	-2.10969
1.78386	-2.10962
1.78391	-2.10952
1.78395	-2.10937
1.784	-2.10917
1.78404	-2.10892
1.78409	-2.10862
1.78413	-2.10829
1.78418	-2.10793
1.78422	-2.10756
1.78427	-2.10718
1.78432	-2.10682
1.78436	-2.10649
1.78441	-2.10619
1.78445	-2.10594
1.7845	-2.10575
1.78454	-2.1056
1.78459	-2.10551
1.78463	-2.10546
1.78468	-2.10545
1.78472	-2.10546
1.78477	-2.1055
1.78481	-2.10555
1.78486	-2.1056
1.7849	-2.10565
1.78495	-2.10569
1.78499	-2.10572
1.78504	-2.10575
1.78508	-2.10576
1.78513	-2.10578
1.78518	-2.10579
1.78522	-2.10582
1.78527	-2.10585
1.78531	-2.10591
1.78536	-2.106
1.7854	-2.10612
1.78545	-2.10627
1.78549	-2.10647
1.78554	-2.1067
1.78558	-2.10696
1.78563	-2.10726
1.78567	-2.10758
1.78572	-2.10792
1.78576	-2.10827
1.78581	-2.10861
1.78586	-2.10894
1.7859	-2.10924
1.78595	-2.10951
1.78599	-2.10972
1.78604	-2.10987
1.78608	-2.10995
1.78613	-2.10995
1.78617	-2.10986
1.78622	-2.10968
1.78626	-2.10942
1.78631	-2.10908
1.78635	-2.10867
1.7864	-2.1082
1.78644	-2.1077
1.78649	-2.10718
1.78654	-2.10668
1.78658	-2.10622
1.78663	-2.10581
1.78667	-2.10549
1.78672	-2.10526
1.78676	-2.10514
1.78681	-2.10512
1.78685	-2.10521
1.7869	-2.10538
1.78694	-2.10564
1.78699	-2.10595
1.78703	-2.1063
1.78708	-2.10668
1.78713	-2.10706
1.78717	-2.10743
1.78722	-2.10778
1.78726	-2.10811
1.78731	-2.10841
1.78735	-2.1087
1.7874	-2.10896
1.78744	-2.1092
1.78749	-2.10943
1.78753	-2.10965
1.78758	-2.10987
1.78763	-2.11007
1.78767	-2.11026
1.78772	-2.11044
1.78776	-2.11061
1.78781	-2.11077
1.78785	-2.11092
1.7879	-2.11107
1.78794	-2.11121
1.78799	-2.11135
1.78803	-2.1115
1.78808	-2.11166
1.78813	-2.11183
1.78817	-2.112
1.78822	-2.11219
1.78826	-2.11239
1.78831	-2.11258
1.78835	-2.11277
1.7884	-2.11295
1.78844	-2.1131
1.78849	-2.11322
1.78853	-2.1133
1.78858	-2.11334
1.78863	-2.11333
1.78867	-2.11327
1.78872	-2.11317
1.78876	-2.11304
1.78881	-2.11289
1.78885	-2.11273
1.7889	-2.11259
1.78894	-2.11247
1.78899	-2.1124
1.78903	-2.1124
1.78908	-2.11246
1.78913	-2.11259
1.78917	-2.11281
1.78922	-2.1131
1.78926	-2.11347
1.78931	-2.11389
1.78935	-2.11435
1.7894	-2.11484
1.78944	-2.11533
1.78949	-2.11581
1.78954	-2.11625
1.78958	-2.11665
1.78963	-2.11698
1.78967	-2.11724
1.78972	-2.11741
1.78976	-2.1175
1.78981	-2.1175
1.78985	-2.11742
1.7899	-2.11725
1.78995	-2.11702
1.78999	-2.11672
1.79004	-2.11636
1.79008	-2.11596
1.79013	-2.11553
1.79017	-2.11507
1.79022	-2.11458
1.79026	-2.11409
1.79031	-2.11358
1.79036	-2.11307
1.7904	-2.11256
1.79045	-2.11205
1.79049	-2.11154
1.79054	-2.11103
1.79058	-2.11052
1.79063	-2.11001
1.79067	-2.10951
1.79072	-2.10902
1.79077	-2.10856
1.79081	-2.10813
1.79086	-2.10775
1.7909	-2.10743
1.79095	-2.10719
1.79099	-2.10704
1.79104	-2.10699
1.79108	-2.10705
1.79113	-2.1072
1.79118	-2.10744
1.79122	-2.10776
1.79127	-2.10813
1.79131	-2.10853
1.79136	-2.10893
1.7914	-2.1093
1.79145	-2.10963
1.7915	-2.10988
1.79154	-2.11004
1.79159	-2.11011
1.79163	-2.11009
1.79168	-2.10997
1.79172	-2.10978
1.79177	-2.10952
1.79181	-2.10921
1.79186	-2.10887
1.79191	-2.10852
1.79195	-2.10817
1.792	-2.10784
1.79204	-2.10755
1.79209	-2.10729
1.79213	-2.10707
1.79218	-2.10691
1.79223	-2.10679
1.79227	-2.10671
1.79232	-2.10669
1.79236	-2.1067
1.79241	-2.10675
1.79245	-2.10682
1.7925	-2.10693
1.79255	-2.10704
1.79259	-2.10716
1.79264	-2.10729
1.79268	-2.1074
1.79273	-2.1075
1.79277	-2.10757
1.79282	-2.10762
1.79286	-2.10765
1.79291	-2.10765
1.79296	-2.10763
1.793	-2.10759
1.79305	-2.10753
1.79309	-2.10747
1.79314	-2.10739
1.79318	-2.1073
1.79323	-2.10721
1.79328	-2.10711
1.79332	-2.107
1.79337	-2.10688
1.79341	-2.10675
1.79346	-2.10661
1.7935	-2.10646
1.79355	-2.1063
1.7936	-2.10615
1.79364	-2.10599
1.79369	-2.10585
1.79373	-2.10572
1.79378	-2.10561
1.79383	-2.10552
1.79387	-2.10546
1.79392	-2.10541
1.79396	-2.10537
1.79401	-2.10532
1.79405	-2.10525
1.7941	-2.10514
1.79415	-2.10498
1.79419	-2.10476
1.79424	-2.10445
1.79428	-2.10407
1.79433	-2.1036
1.79437	-2.10305
1.79442	-2.10244
1.79447	-2.10179
1.79451	-2.10112
1.79456	-2.10046
1.7946	-2.09983
1.79465	-2.09926
1.79469	-2.09878
1.79474	-2.0984
1.79479	-2.09814
1.79483	-2.098
1.79488	-2.09798
1.79492	-2.09808
1.79497	-2.09829
1.79502	-2.0986
1.79506	-2.09898
1.79511	-2.09942
1.79515	-2.09991
1.7952	-2.10043
1.79524	-2.10097
1.79529	-2.10152
1.79534	-2.10208
1.79538	-2.10264
1.79543	-2.10319
1.79547	-2.10374
1.79552	-2.10427
1.79557	-2.10477
1.79561	-2.10525
1.79566	-2.10567
1.7957	-2.10604
1.79575	-2.10633
1.79579	-2.10654
1.79584	-2.10667
1.79589	-2.1067
1.79593	-2.10664
1.79598	-2.1065
1.79602	-2.10629
1.79607	-2.10603
1.79612	-2.10574
1.79616	-2.10544
1.79621	-2.10517
1.79625	-2.10494
1.7963	-2.10478
1.79634	-2.10472
1.79639	-2.10476
1.79644	-2.10493
1.79648	-2.10523
1.79653	-2.10567
1.79657	-2.10624
1.79662	-2.10694
1.79667	-2.10776
1.79671	-2.10868
1.79676	-2.10967
1.7968	-2.11073
1.79685	-2.11181
1.7969	-2.1129
1.79694	-2.11397
1.79699	-2.115
1.79703	-2.11597
1.79708	-2.11685
1.79712	-2.11764
1.79717	-2.11833
1.79722	-2.11891
1.79726	-2.11938
1.79731	-2.11974
1.79735	-2.12001
1.7974	-2.12019
1.79745	-2.12029
1.79749	-2.12033
1.79754	-2.12031
1.79758	-2.12025
1.79763	-2.12017
1.79768	-2.12006
1.79772	-2.11995
1.79777	-2.11984
1.79781	-2.11974
1.79786	-2.11966
1.79791	-2.11959
1.79795	-2.11955
1.798	-2.11953
1.79804	-2.11953
1.79809	-2.11955
1.79814	-2.11958
1.79818	-2.11962
1.79823	-2.11967
1.79827	-2.11972
1.79832	-2.11976
1.79837	-2.11979
1.79841	-2.1198
1.79846	-2.11981
1.7985	-2.11979
1.79855	-2.11977
1.7986	-2.11974
1.79864	-2.11972
1.79869	-2.1197
1.79873	-2.1197
1.79878	-2.11973
1.79883	-2.1198
1.79887	-2.11992
1.79892	-2.12008
1.79896	-2.1203
1.79901	-2.12057
1.79906	-2.12089
1.7991	-2.12125
1.79915	-2.12163
1.79919	-2.12204
1.79924	-2.12246
1.79929	-2.12287
1.79933	-2.12326
1.79938	-2.12364
1.79942	-2.12399
1.79947	-2.1243
1.79952	-2.12459
1.79956	-2.12485
1.79961	-2.12509
1.79965	-2.12532
1.7997	-2.12555
1.79975	-2.1258
1.79979	-2.12607
1.79984	-2.12638
1.79988	-2.12671
1.79993	-2.12708
1.79998	-2.12747
1.80002	-2.12788
1.80007	-2.12829
1.80011	-2.12868
1.80016	-2.12903
1.80021	-2.12931
1.80025	-2.12952
1.8003	-2.12963
1.80034	-2.12964
1.80039	-2.12954
1.80044	-2.12933
1.80048	-2.12904
1.80053	-2.12866
1.80057	-2.12823
1.80062	-2.12776
1.80067	-2.12729
1.80071	-2.12684
1.80076	-2.12643
1.80081	-2.12609
1.80085	-2.12582
1.8009	-2.12563
1.80094	-2.12554
1.80099	-2.12553
1.80104	-2.12559
1.80108	-2.12573
1.80113	-2.12591
1.80117	-2.12614
1.80122	-2.12639
1.80127	-2.12666
1.80131	-2.12695
1.80136	-2.12724
1.8014	-2.12754
1.80145	-2.12785
1.8015	-2.12816
1.80154	-2.12849
1.80159	-2.12883
1.80164	-2.12918
1.80168	-2.12954
1.80173	-2.1299
1.80177	-2.13025
1.80182	-2.13058
1.80187	-2.13087
1.80191	-2.13111
1.80196	-2.1313
1.802	-2.1314
1.80205	-2.13142
1.8021	-2.13135
1.80214	-2.13118
1.80219	-2.13091
1.80224	-2.13054
1.80228	-2.13007
1.80233	-2.12951
1.80237	-2.12886
1.80242	-2.12814
1.80247	-2.12736
1.80251	-2.12653
1.80256	-2.12566
1.80261	-2.12479
1.80265	-2.12392
1.8027	-2.12307
1.80274	-2.12226
1.80279	-2.12151
1.80284	-2.12085
1.80288	-2.12027
1.80293	-2.11979
1.80297	-2.11943
1.80302	-2.11918
1.80307	-2.11906
1.80311	-2.11905
1.80316	-2.11915
1.80321	-2.11936
1.80325	-2.11965
1.8033	-2.12002
1.80334	-2.12045
1.80339	-2.12093
1.80344	-2.12144
1.80348	-2.12196
1.80353	-2.1225
1.80358	-2.12302
1.80362	-2.12354
1.80367	-2.12403
1.80371	-2.12449
1.80376	-2.12492
1.80381	-2.12531
1.80385	-2.12564
1.8039	-2.12593
1.80395	-2.12616
1.80399	-2.12633
1.80404	-2.12644
1.80408	-2.12649
1.80413	-2.12648
1.80418	-2.12643
1.80422	-2.12633
1.80427	-2.1262
1.80432	-2.12605
1.80436	-2.1259
1.80441	-2.12576
1.80445	-2.12564
1.8045	-2.12555
1.80455	-2.1255
1.80459	-2.12552
1.80464	-2.12559
1.80469	-2.12574
1.80473	-2.12596
1.80478	-2.12625
1.80483	-2.12662
1.80487	-2.12705
1.80492	-2.12753
1.80496	-2.12806
1.80501	-2.1286
1.80506	-2.12914
1.8051	-2.12966
1.80515	-2.13012
1.8052	-2.13051
1.80524	-2.13081
1.80529	-2.13099
1.80533	-2.13105
1.80538	-2.13099
1.80543	-2.1308
1.80547	-2.13051
1.80552	-2.13013
1.80557	-2.12968
1.80561	-2.12919
1.80566	-2.12868
1.80571	-2.1282
1.80575	-2.12775
1.8058	-2.12736
1.80584	-2.12706
1.80589	-2.12684
1.80594	-2.12672
1.80598	-2.12668
1.80603	-2.12672
1.80608	-2.12682
1.80612	-2.12696
1.80617	-2.12713
1.80622	-2.1273
1.80626	-2.12746
1.80631	-2.12759
1.80635	-2.12768
1.8064	-2.12772
1.80645	-2.12771
1.80649	-2.12765
1.80654	-2.12753
1.80659	-2.12737
1.80663	-2.12716
1.80668	-2.12691
1.80673	-2.12664
1.80677	-2.12636
1.80682	-2.12607
1.80686	-2.12579
1.80691	-2.12555
1.80696	-2.12536
1.807	-2.12523
1.80705	-2.1252
1.8071	-2.12526
1.80714	-2.12544
1.80719	-2.12573
1.80724	-2.12613
1.80728	-2.12664
1.80733	-2.12723
1.80738	-2.1279
1.80742	-2.12863
1.80747	-2.12937
1.80751	-2.13013
1.80756	-2.13087
1.80761	-2.13157
1.80765	-2.13222
1.8077	-2.13281
1.80775	-2.13334
1.80779	-2.1338
1.80784	-2.13419
1.80789	-2.13453
1.80793	-2.13481
1.80798	-2.13505
1.80803	-2.13525
1.80807	-2.13543
1.80812	-2.1356
1.80817	-2.13576
1.80821	-2.13592
1.80826	-2.13609
1.8083	-2.13629
1.80835	-2.13651
1.8084	-2.13676
1.80844	-2.13704
1.80849	-2.13737
1.80854	-2.13775
1.80858	-2.13817
1.80863	-2.13864
1.80868	-2.13916
1.80872	-2.13971
1.80877	-2.14031
1.80882	-2.14093
1.80886	-2.14157
1.80891	-2.14223
1.80896	-2.14288
1.809	-2.14353
1.80905	-2.14414
1.8091	-2.14473
1.80914	-2.14526
1.80919	-2.14573
1.80923	-2.14613
1.80928	-2.14645
1.80933	-2.14668
1.80937	-2.14683
1.80942	-2.14687
1.80947	-2.14682
1.80951	-2.14668
1.80956	-2.14644
1.80961	-2.14611
1.80965	-2.1457
1.8097	-2.14522
1.80975	-2.14468
1.80979	-2.1441
1.80984	-2.1435
1.80989	-2.14291
1.80993	-2.14234
1.80998	-2.14183
1.81003	-2.1414
1.81007	-2.14107
1.81012	-2.14085
1.81017	-2.14076
1.81021	-2.14079
1.81026	-2.14094
1.81031	-2.14119
1.81035	-2.14152
1.8104	-2.1419
1.81045	-2.1423
1.81049	-2.14268
1.81054	-2.14301
1.81059	-2.14326
1.81063	-2.14341
1.81068	-2.14343
1.81073	-2.14331
1.81077	-2.14306
1.81082	-2.14267
1.81087	-2.14217
1.81091	-2.14157
1.81096	-2.1409
1.811	-2.14019
1.81105	-2.13948
1.8111	-2.1388
1.81114	-2.13818
1.81119	-2.13766
1.81124	-2.13727
1.81128	-2.13701
1.81133	-2.13691
1.81138	-2.13697
1.81142	-2.13717
1.81147	-2.1375
1.81152	-2.13794
1.81156	-2.13845
1.81161	-2.13901
1.81166	-2.13957
1.8117	-2.1401
1.81175	-2.14057
1.8118	-2.14096
1.81184	-2.14126
1.81189	-2.14146
1.81194	-2.14156
1.81198	-2.14158
1.81203	-2.14154
1.81208	-2.14147
1.81212	-2.1414
1.81217	-2.14134
1.81222	-2.14132
1.81226	-2.14135
1.81231	-2.14144
1.81236	-2.1416
1.8124	-2.1418
1.81245	-2.14205
1.8125	-2.14232
1.81254	-2.1426
1.81259	-2.14286
1.81264	-2.1431
1.81269	-2.1433
1.81273	-2.14345
1.81278	-2.14355
1.81283	-2.14361
1.81287	-2.14361
1.81292	-2.14357
1.81297	-2.14349
1.81301	-2.14338
1.81306	-2.14323
1.81311	-2.14305
1.81315	-2.14285
1.8132	-2.14262
1.81325	-2.14238
1.81329	-2.14214
1.81334	-2.1419
1.81339	-2.14169
1.81343	-2.14153
1.81348	-2.14143
1.81353	-2.1414
1.81357	-2.14146
1.81362	-2.14162
1.81367	-2.14188
1.81371	-2.14222
1.81376	-2.14263
1.81381	-2.14308
1.81385	-2.14355
1.8139	-2.14401
1.81395	-2.14442
1.81399	-2.14476
1.81404	-2.14501
1.81409	-2.14514
1.81413	-2.14517
1.81418	-2.14508
1.81423	-2.14489
1.81427	-2.14463
1.81432	-2.1443
1.81437	-2.14395
1.81442	-2.14358
1.81446	-2.14325
1.81451	-2.14296
1.81456	-2.14273
1.8146	-2.1426
1.81465	-2.14256
1.8147	-2.14263
1.81474	-2.14281
1.81479	-2.1431
1.81484	-2.14349
1.81488	-2.14398
1.81493	-2.14456
1.81498	-2.1452
1.81502	-2.1459
1.81507	-2.14663
1.81512	-2.14738
1.81516	-2.14815
1.81521	-2.14891
1.81526	-2.14966
1.8153	-2.1504
1.81535	-2.15113
1.8154	-2.15186
1.81545	-2.15257
1.81549	-2.15329
1.81554	-2.15401
1.81559	-2.15474
1.81563	-2.15546
1.81568	-2.15617
1.81573	-2.15687
1.81577	-2.15753
1.81582	-2.15814
1.81587	-2.15869
1.81591	-2.15917
1.81596	-2.15956
1.81601	-2.15984
1.81605	-2.16003
1.8161	-2.1601
1.81615	-2.16007
1.8162	-2.15995
1.81624	-2.15973
1.81629	-2.15943
1.81634	-2.15908
1.81638	-2.15867
1.81643	-2.15824
1.81648	-2.1578
1.81652	-2.15736
1.81657	-2.15695
1.81662	-2.15659
1.81666	-2.15628
1.81671	-2.15605
1.81676	-2.15589
1.8168	-2.15582
1.81685	-2.15582
1.8169	-2.15591
1.81695	-2.15606
1.81699	-2.15627
1.81704	-2.15652
1.81709	-2.15679
1.81713	-2.15707
1.81718	-2.15734
1.81723	-2.15759
1.81727	-2.15781
1.81732	-2.15798
1.81737	-2.15811
1.81742	-2.15819
1.81746	-2.15822
1.81751	-2.15821
1.81756	-2.15817
1.8176	-2.1581
1.81765	-2.15802
1.8177	-2.15792
1.81774	-2.15782
1.81779	-2.15772
1.81784	-2.15763
1.81788	-2.15754
1.81793	-2.15747
1.81798	-2.15739
1.81803	-2.15733
1.81807	-2.15727
1.81812	-2.15723
1.81817	-2.1572
1.81821	-2.15719
1.81826	-2.15721
1.81831	-2.15726
1.81835	-2.15734
1.8184	-2.15746
1.81845	-2.15763
1.8185	-2.15784
1.81854	-2.1581
1.81859	-2.1584
1.81864	-2.15874
1.81868	-2.15912
1.81873	-2.15953
1.81878	-2.15996
1.81882	-2.16042
1.81887	-2.16089
1.81892	-2.16137
1.81897	-2.16185
1.81901	-2.16233
1.81906	-2.16279
1.81911	-2.16323
1.81915	-2.16363
1.8192	-2.16399
1.81925	-2.1643
1.8193	-2.16454
1.81934	-2.16473
1.81939	-2.16484
1.81944	-2.1649
1.81948	-2.16489
1.81953	-2.16484
1.81958	-2.16474
1.81962	-2.16463
1.81967	-2.1645
1.81972	-2.16438
1.81977	-2.16428
1.81981	-2.1642
1.81986	-2.16414
1.81991	-2.16412
1.81995	-2.16412
1.82	-2.16413
1.82005	-2.16417
1.8201	-2.1642
1.82014	-2.16423
1.82019	-2.16424
1.82024	-2.16424
1.82028	-2.16422
1.82033	-2.16417
1.82038	-2.1641
1.82043	-2.16402
1.82047	-2.16393
1.82052	-2.16384
1.82057	-2.16375
1.82061	-2.16369
1.82066	-2.16365
1.82071	-2.16365
1.82076	-2.16369
1.8208	-2.16379
1.82085	-2.16394
1.8209	-2.16416
1.82094	-2.16445
1.82099	-2.16481
1.82104	-2.16524
1.82109	-2.16573
1.82113	-2.16628
1.82118	-2.16688
1.82123	-2.16752
1.82127	-2.16816
1.82132	-2.16881
1.82137	-2.16942
1.82142	-2.16999
1.82146	-2.17048
1.82151	-2.17086
1.82156	-2.17113
1.8216	-2.17126
1.82165	-2.17123
1.8217	-2.17105
1.82175	-2.1707
1.82179	-2.1702
1.82184	-2.16955
1.82189	-2.16878
1.82193	-2.1679
1.82198	-2.16693
1.82203	-2.16592
1.82208	-2.16487
1.82212	-2.16382
1.82217	-2.16279
1.82222	-2.16178
1.82226	-2.16082
1.82231	-2.15993
1.82236	-2.15909
1.82241	-2.15833
1.82245	-2.15766
1.8225	-2.15707
1.82255	-2.15658
1.8226	-2.1562
1.82264	-2.15592
1.82269	-2.15577
1.82274	-2.15574
1.82278	-2.15582
1.82283	-2.15603
1.82288	-2.15634
1.82293	-2.15674
1.82297	-2.15722
1.82302	-2.15775
1.82307	-2.15831
1.82311	-2.15887
1.82316	-2.15941
1.82321	-2.1599
1.82326	-2.16032
1.8233	-2.16066
1.82335	-2.1609
1.8234	-2.16104
1.82345	-2.16107
1.82349	-2.161
1.82354	-2.16084
1.82359	-2.16062
1.82363	-2.16035
1.82368	-2.16007
1.82373	-2.1598
1.82378	-2.15958
1.82382	-2.15944
1.82387	-2.1594
1.82392	-2.15947
1.82397	-2.15968
1.82401	-2.16001
1.82406	-2.16046
1.82411	-2.16102
1.82415	-2.16164
1.8242	-2.16231
1.82425	-2.16299
1.8243	-2.16363
1.82434	-2.1642
1.82439	-2.16468
1.82444	-2.16504
1.82449	-2.16525
1.82453	-2.16533
1.82458	-2.16526
1.82463	-2.16506
1.82468	-2.16475
1.82472	-2.16434
1.82477	-2.16387
1.82482	-2.16337
1.82486	-2.16286
1.82491	-2.16237
1.82496	-2.16193
1.82501	-2.16156
1.82505	-2.16128
1.8251	-2.16109
1.82515	-2.16101
1.8252	-2.16105
1.82524	-2.1612
1.82529	-2.16146
1.82534	-2.16182
1.82539	-2.16227
1.82543	-2.16281
1.82548	-2.1634
1.82553	-2.16403
1.82557	-2.16469
1.82562	-2.16534
1.82567	-2.16598
1.82572	-2.16657
1.82576	-2.1671
1.82581	-2.16757
1.82586	-2.16795
1.82591	-2.16827
1.82595	-2.16851
1.826	-2.1687
1.82605	-2.16885
1.8261	-2.16896
1.82614	-2.16906
1.82619	-2.16916
1.82624	-2.16928
1.82629	-2.16941
1.82633	-2.16956
1.82638	-2.16974
1.82643	-2.16993
1.82648	-2.17013
1.82652	-2.17034
1.82657	-2.17056
1.82662	-2.17076
1.82667	-2.17096
1.82671	-2.17115
1.82676	-2.17133
1.82681	-2.1715
1.82686	-2.17166
1.8269	-2.17182
1.82695	-2.17197
1.827	-2.17211
1.82704	-2.17224
1.82709	-2.17237
1.82714	-2.17248
1.82719	-2.17259
1.82723	-2.17268
1.82728	-2.17277
1.82733	-2.17285
1.82738	-2.17292
1.82742	-2.17298
1.82747	-2.17303
1.82752	-2.17307
1.82757	-2.1731
1.82761	-2.17311
1.82766	-2.17311
1.82771	-2.1731
1.82776	-2.17308
1.8278	-2.17305
1.82785	-2.17301
1.8279	-2.17298
1.82795	-2.17296
1.82799	-2.17297
1.82804	-2.17301
1.82809	-2.17311
1.82814	-2.17325
1.82818	-2.17346
1.82823	-2.17374
1.82828	-2.17409
1.82833	-2.1745
1.82837	-2.17498
1.82842	-2.17552
1.82847	-2.17611
1.82852	-2.17674
1.82856	-2.17741
1.82861	-2.1781
1.82866	-2.17882
1.82871	-2.17955
1.82875	-2.1803
1.8288	-2.18105
1.82885	-2.18179
1.8289	-2.18252
1.82895	-2.18321
1.82899	-2.18386
1.82904	-2.18444
1.82909	-2.18493
1.82914	-2.18532
1.82918	-2.18557
1.82923	-2.18569
1.82928	-2.18565
1.82933	-2.18546
1.82937	-2.18513
1.82942	-2.18466
1.82947	-2.18408
1.82952	-2.18341
1.82956	-2.18268
1.82961	-2.18193
1.82966	-2.18119
1.82971	-2.18049
1.82975	-2.17985
1.8298	-2.17931
1.82985	-2.17888
1.8299	-2.17858
1.82994	-2.17842
1.82999	-2.1784
1.83004	-2.17854
1.83009	-2.17882
1.83013	-2.17925
1.83018	-2.17982
1.83023	-2.18052
1.83028	-2.18133
1.83033	-2.18223
1.83037	-2.1832
1.83042	-2.18422
1.83047	-2.18526
1.83052	-2.18629
1.83056	-2.18726
1.83061	-2.18817
1.83066	-2.18897
1.83071	-2.18964
1.83075	-2.19016
1.8308	-2.19052
1.83085	-2.19071
1.8309	-2.19073
1.83094	-2.19059
1.83099	-2.19031
1.83104	-2.1899
1.83109	-2.18939
1.83114	-2.18883
1.83118	-2.18823
1.83123	-2.18764
1.83128	-2.18709
1.83133	-2.18661
1.83137	-2.18624
1.83142	-2.186
1.83147	-2.1859
1.83152	-2.18594
1.83156	-2.18613
1.83161	-2.18646
1.83166	-2.1869
1.83171	-2.18743
1.83175	-2.18801
1.8318	-2.1886
1.83185	-2.18917
1.8319	-2.18967
1.83195	-2.19009
1.83199	-2.19039
1.83204	-2.19056
1.83209	-2.19059
1.83214	-2.1905
1.83218	-2.1903
1.83223	-2.19
1.83228	-2.18963
1.83233	-2.18922
1.83238	-2.18879
1.83242	-2.18838
1.83247	-2.18799
1.83252	-2.18765
1.83257	-2.18737
1.83261	-2.18715
1.83266	-2.18699
1.83271	-2.18689
1.83276	-2.18686
1.8328	-2.18689
1.83285	-2.18697
1.8329	-2.18709
1.83295	-2.18725
1.833	-2.18745
1.83304	-2.18767
1.83309	-2.18791
1.83314	-2.18815
1.83319	-2.18839
1.83323	-2.18862
1.83328	-2.18883
1.83333	-2.18902
1.83338	-2.18918
1.83343	-2.18933
1.83347	-2.18946
1.83352	-2.18959
1.83357	-2.18974
1.83362	-2.18991
1.83366	-2.19013
1.83371	-2.19041
1.83376	-2.19076
1.83381	-2.1912
1.83386	-2.19173
1.8339	-2.19235
1.83395	-2.19308
1.834	-2.19389
1.83405	-2.1948
1.8341	-2.1958
1.83414	-2.19687
1.83419	-2.19802
1.83424	-2.19923
1.83429	-2.2005
1.83433	-2.20181
1.83438	-2.20314
1.83443	-2.20449
1.83448	-2.20582
1.83453	-2.20713
1.83457	-2.20838
1.83462	-2.20956
1.83467	-2.21063
1.83472	-2.21159
1.83477	-2.21242
1.83481	-2.21309
1.83486	-2.21362
1.83491	-2.21398
1.83496	-2.21419
1.835	-2.21426
1.83505	-2.2142
1.8351	-2.21402
1.83515	-2.21374
1.8352	-2.21338
1.83524	-2.21296
1.83529	-2.21251
1.83534	-2.21203
1.83539	-2.21154
1.83544	-2.21106
1.83548	-2.2106
1.83553	-2.21015
1.83558	-2.20973
1.83563	-2.20932
1.83567	-2.20894
1.83572	-2.20857
1.83577	-2.20821
1.83582	-2.20786
1.83587	-2.20751
1.83591	-2.20716
1.83596	-2.2068
1.83601	-2.20643
1.83606	-2.20606
1.83611	-2.20569
1.83615	-2.2053
1.8362	-2.2049
1.83625	-2.2045
1.8363	-2.20408
1.83635	-2.20365
1.83639	-2.20321
1.83644	-2.20276
1.83649	-2.2023
1.83654	-2.20184
1.83659	-2.20137
1.83663	-2.20092
1.83668	-2.20047
1.83673	-2.20004
1.83678	-2.19962
1.83683	-2.19922
1.83687	-2.19882
1.83692	-2.19844
1.83697	-2.19806
1.83702	-2.19768
1.83706	-2.1973
1.83711	-2.19692
1.83716	-2.19655
1.83721	-2.19618
1.83726	-2.19583
1.8373	-2.1955
1.83735	-2.19519
1.8374	-2.19492
1.83745	-2.1947
1.8375	-2.19452
1.83754	-2.19439
1.83759	-2.19429
1.83764	-2.19424
1.83769	-2.19421
1.83774	-2.1942
1.83778	-2.19419
1.83783	-2.19418
1.83788	-2.19414
1.83793	-2.19406
1.83798	-2.19394
1.83803	-2.19377
1.83807	-2.19354
1.83812	-2.19326
1.83817	-2.19293
1.83822	-2.19256
1.83827	-2.19215
1.83831	-2.19173
1.83836	-2.19129
1.83841	-2.19087
1.83846	-2.19046
1.83851	-2.19008
1.83855	-2.18973
1.8386	-2.18941
1.83865	-2.18912
1.8387	-2.18885
1.83875	-2.1886
1.83879	-2.18836
1.83884	-2.18813
1.83889	-2.18791
1.83894	-2.1877
1.83899	-2.18751
1.83903	-2.18734
1.83908	-2.1872
1.83913	-2.18712
1.83918	-2.18709
1.83923	-2.18715
1.83927	-2.1873
1.83932	-2.18754
1.83937	-2.1879
1.83942	-2.18836
1.83947	-2.18892
1.83952	-2.18958
1.83956	-2.19033
1.83961	-2.19115
1.83966	-2.19204
1.83971	-2.19297
1.83976	-2.19393
1.8398	-2.1949
1.83985	-2.19588
1.8399	-2.19684
1.83995	-2.19779
1.84	-2.19871
1.84004	-2.1996
1.84009	-2.20046
1.84014	-2.20128
1.84019	-2.20207
1.84024	-2.20282
1.84029	-2.20355
1.84033	-2.20425
1.84038	-2.20492
1.84043	-2.20557
1.84048	-2.20619
1.84053	-2.20679
1.84057	-2.20737
1.84062	-2.20792
1.84067	-2.20847
1.84072	-2.20899
1.84077	-2.2095
1.84081	-2.21
1.84086	-2.21048
1.84091	-2.21095
1.84096	-2.21141
1.84101	-2.21184
1.84106	-2.21224
1.8411	-2.21262
1.84115	-2.21296
1.8412	-2.21325
1.84125	-2.21351
1.8413	-2.21372
1.84134	-2.21388
1.84139	-2.21401
1.84144	-2.21411
1.84149	-2.21419
1.84154	-2.21427
1.84159	-2.21436
1.84163	-2.21447
1.84168	-2.21463
1.84173	-2.21484
1.84178	-2.21512
1.84183	-2.21546
1.84188	-2.21587
1.84192	-2.21634
1.84197	-2.21688
1.84202	-2.21747
1.84207	-2.2181
1.84212	-2.21875
1.84216	-2.21942
1.84221	-2.2201
1.84226	-2.22076
1.84231	-2.22139
1.84236	-2.222
1.84241	-2.22256
1.84245	-2.22306
1.8425	-2.22351
1.84255	-2.22389
1.8426	-2.22421
1.84265	-2.22447
1.8427	-2.22466
1.84274	-2.22479
1.84279	-2.22488
1.84284	-2.22493
1.84289	-2.22495
1.84294	-2.22496
1.84299	-2.22497
1.84303	-2.22498
1.84308	-2.22502
1.84313	-2.22508
1.84318	-2.22517
1.84323	-2.22529
1.84327	-2.22545
1.84332	-2.22563
1.84337	-2.22584
1.84342	-2.22606
1.84347	-2.22628
1.84352	-2.22649
1.84356	-2.22667
1.84361	-2.22681
1.84366	-2.2269
1.84371	-2.22694
1.84376	-2.22692
1.84381	-2.22685
1.84385	-2.22672
1.8439	-2.22656
1.84395	-2.22637
1.844	-2.22618
1.84405	-2.226
1.8441	-2.22586
1.84414	-2.22576
1.84419	-2.22573
1.84424	-2.22576
1.84429	-2.22586
1.84434	-2.22603
1.84439	-2.22626
1.84443	-2.22653
1.84448	-2.22684
1.84453	-2.22717
1.84458	-2.2275
1.84463	-2.22782
1.84468	-2.22812
1.84473	-2.22839
1.84477	-2.22863
1.84482	-2.22883
1.84487	-2.22899
1.84492	-2.2291
1.84497	-2.22918
1.84502	-2.2292
1.84506	-2.22919
1.84511	-2.22913
1.84516	-2.22903
1.84521	-2.2289
1.84526	-2.22873
1.84531	-2.22852
1.84535	-2.2283
1.8454	-2.22805
1.84545	-2.22779
1.8455	-2.22752
1.84555	-2.22724
1.8456	-2.22698
1.84564	-2.22673
1.84569	-2.2265
1.84574	-2.22629
1.84579	-2.22612
1.84584	-2.22599
1.84589	-2.2259
1.84594	-2.22586
1.84598	-2.22587
1.84603	-2.22595
1.84608	-2.22608
1.84613	-2.22627
1.84618	-2.22652
1.84623	-2.22684
1.84627	-2.22721
1.84632	-2.22763
1.84637	-2.2281
1.84642	-2.22861
1.84647	-2.22916
1.84652	-2.22973
1.84657	-2.23032
1.84661	-2.23091
1.84666	-2.2315
1.84671	-2.23207
1.84676	-2.23261
1.84681	-2.23311
1.84686	-2.23358
1.8469	-2.234
1.84695	-2.23439
1.847	-2.23475
1.84705	-2.23508
1.8471	-2.23542
1.84715	-2.23576
1.8472	-2.23613
1.84724	-2.23653
1.84729	-2.23699
1.84734	-2.23751
1.84739	-2.2381
1.84744	-2.23875
1.84749	-2.23947
1.84754	-2.24023
1.84758	-2.24104
1.84763	-2.24186
1.84768	-2.24269
1.84773	-2.2435
1.84778	-2.24426
1.84783	-2.24496
1.84787	-2.24558
1.84792	-2.2461
1.84797	-2.24651
1.84802	-2.24682
1.84807	-2.24701
1.84812	-2.2471
1.84817	-2.24708
1.84821	-2.24698
1.84826	-2.24682
1.84831	-2.2466
1.84836	-2.24636
1.84841	-2.24611
1.84846	-2.24587
1.84851	-2.24566
1.84855	-2.24549
1.8486	-2.24537
1.84865	-2.24532
1.8487	-2.24533
1.84875	-2.2454
1.8488	-2.24553
1.84885	-2.24571
1.84889	-2.24594
1.84894	-2.2462
1.84899	-2.24648
1.84904	-2.24678
1.84909	-2.24709
1.84914	-2.2474
1.84919	-2.24771
1.84924	-2.24802
1.84928	-2.24833
1.84933	-2.24864
1.84938	-2.24897
1.84943	-2.24932
1.84948	-2.2497
1.84953	-2.25012
1.84958	-2.25057
1.84962	-2.25106
1.84967	-2.2516
1.84972	-2.25217
1.84977	-2.25277
1.84982	-2.25339
1.84987	-2.25402
1.84992	-2.25464
1.84996	-2.25524
1.85001	-2.25581
1.85006	-2.25634
1.85011	-2.25683
1.85016	-2.25728
1.85021	-2.25768
1.85026	-2.25803
1.85031	-2.25834
1.85035	-2.25861
1.8504	-2.25884
1.85045	-2.25903
1.8505	-2.25919
1.85055	-2.2593
1.8506	-2.25938
1.85065	-2.25943
1.85069	-2.25944
1.85074	-2.25943
1.85079	-2.25939
1.85084	-2.25934
1.85089	-2.25929
1.85094	-2.25924
1.85099	-2.25919
1.85104	-2.25917
[truncated: 8,002 more rows]

## Sheet: Figure 4a
	340	345	350	355	360	365	370	375	380
X	Y1	Y2	Y3	Y4	Y5	Y6	Y7	Y8	Y9
380	4210.33	7996.34	12559	17270.2	19499	20124.6	24897.8	--	--
382	5295.51	9867.07	15496.3	22071.2	25299.2	24586.8	22092.5	--	--
384	6343.95	11732.4	18550.1	26992.4	31488.1	30002.8	22023.9	--	--
386	7355.65	13592.5	21720.2	32033.6	38065.6	36372.6	24692	--	--
388	8354.13	15358.5	24969	37106.5	45152	44075.4	29897.7	--	--
390	9456.53	17342.4	28461.7	42670.9	52445.3	52090.6	38241.6	--	--
392	10457.5	19348.8	32228.1	48439.1	60202.9	61124	48515.2	--	--
394	11394.3	21460.1	35980.5	54214.8	68011.7	70202.6	58359.8	--	--
396	12696.3	23567.1	39584.4	59863.9	75472.8	79375.2	67770.8	48836.1	--
398	13931.3	25346.6	43152.1	65171.8	83098.1	87914	75144.5	55612.1	--
400	14890.9	26924	46365.9	69813.5	90078.1	96075.1	83191.4	61913.7	39364
402	15881.8	28600.7	48856.7	74625.4	97110.6	103774	90994	67740.8	43557.5
404	16274.1	29668.3	50733.3	78448.6	103196	110700	97979	73117.4	47383.9
406	16862.4	31598.8	53827.2	83105.5	109133	117640	104560	78093.8	50843.1
408	17972.9	33871.2	57307.5	88279.6	114935	123999	110470	82427.2	53859.8
410	19054.3	35826.2	61168.8	93399.1	120953	130058	115680	86600.3	56673.7
412	20255.8	37742.4	64304.2	97630.9	126235	135767	120814	90372.8	59091.1
414	20940.9	38568.4	66211.7	101514	131201	140901	125206	93505.5	62118
416	21150.5	38916.1	66942.6	103837	135056	144998	128653	96396.7	64826.1
418	21377	39532	67998.2	106073	139129	149291	132345	99754.5	67095.2
420	21764.1	40091.6	69371.2	108794	143315	153628	136337	103365	69503.8
422	22336.3	40644.2	70805.6	111195	147300	159134	141037	107543	72611.7
424	22979.6	41656.4	72298	114022	152309	165318	146765	112427	75967.5
426	23340.9	42417.6	74789.1	118114	158147	171492	152830	117692	80664.8
428	23763.6	43666.8	77010.6	121849	163916	178093	159840	123469	85637.5
430	24228.7	44555.9	79118.9	125649	169601	185167	166997	129539	90552.8
432	24809	45323.5	81045.6	129798	176251	192777	174349	135321	96332.5
434	25800	46298.8	82959.4	134266	183138	201351	181858	141885	101995
436	26717.6	47379.7	85094.9	139750	191853	209978	189645	148861	108228
438	27412.8	48777.8	88026.9	145527	200558	217985	197589	156300	114578
440	28059.4	50015.6	90650.5	150655	208643	226481	206207	163301	120852
442	28872.6	50860.5	93331.3	156708	217140	235654	214366	170198	126671
444	29396.7	51994.3	95909.4	162576	226613	245310	222524	176620	132315
446	30179.1	52888	98327.2	169161	235567	254804	229573	183493	137546
448	30855.6	54211.4	100898	175452	244598	263290	236282	189290	142864
450	31402.5	55254.3	103036	181453	253333	270728	241704	194691	147119
452	31968.1	55961.5	105763	187200	262145	278141	246733	198663	151175
454	32392.8	55979.1	108175	193524	270817	286066	251970	202278	154864
456	32855.7	56202.3	110739	199274	278949	294041	257287	205163	158001
458	33646.2	56689.7	112679	204774	286653	301370	261758	208282	161031
460	34160.8	57211.7	114196	209797	293192	308135	266059	211149	163425
462	34613.7	58166.1	114898	214807	300883	313984	269378	214335	165254
464	34890.7	58638.3	116747	219485	308670	318685	271569	216980	167228
466	34973.7	58285.6	118490	223796	314624	323893	272460	218216	169155
468	35421.2	58083.3	120056	227910	320666	328321	274052	218723	170937
470	36168	57670.7	120930	231866	327186	332516	276862	219276	172356
472	36453.8	57420.7	121895	235923	332451	336544	279629	220021	173722
474	36653	57724.7	122959	240445	337832	340315	282444	221429	175045
476	36727.5	58207.5	124092	244282	343920	342238	282828	222245	176671
478	37071.8	58436.1	125443	247536	348603	344578	282092	222258	177443
480	37220.9	58919.5	126439	250635	352761	347977	283041	222057	178060
482	37433.9	58501.5	126992	253497	356723	350705	284439	221977	178017
484	37745.3	58442.2	127750	255677	359699	354348	286227	221916	178480
486	37800.7	57679.4	127972	257451	362948	358119	287149	222927	178831
488	37563.2	57980.7	127885	258123	367074	358622	286071	223046	179091
490	38163.1	58116.2	128361	258524	369479	359537	285183	222417	179829
492	38343	58259.8	128458	259241	369904	361292	284159	221773	179709
494	38549.6	58302.8	127921	260514	371092	361760	283383	221708	179395
496	39335.3	57790.8	127266	261807	371241	361675	283253	220942	179178
498	39490.3	57236.3	126700	261558	371754	360864	282475	220670	178556
500	39324.8	57124.6	126527	260708	371625	357930	281355	219056	176768
502	39495.5	56955.6	127543	259572	370254	356038	280223	216822	175787
504	39102.7	57388.3	127401	259013	368279	354613	277691	215288	174343
506	38531.5	57325	125969	258673	365965	352772	274883	213483	173589
508	38244.6	56750.3	125084	257724	363212	349373	271476	210622	172808
510	37966.7	56109.3	123726	254449	360908	345470	266006	207350	170952
512	37728.3	55031.8	122456	250793	357399	340580	261466	203608	167408
514	37676.5	54803.9	121307	248373	354294	335622	257049	199920	164281
516	36993.9	54710.9	119865	246129	350615	330924	252948	196691	161544
518	36869.6	54658.1	118543	244396	345715	326407	249449	192692	159253
520	36377.8	54346.5	117552	241542	340181	322124	245884	188699	157136
522	36038.8	53143.3	115376	237196	334448	316571	240327	185066	153910
524	35626.9	51712.8	112916	231977	327955	309847	234510	181631	150620
526	35533.6	50787	109508	227208	320790	301073	227041	177062	147985
528	34920.7	49285	106899	221158	313399	293961	221232	172601	144998
530	35361.2	48929.4	105252	216460	305101	287767	216902	167784	141964
532	35254.6	48296.1	103131	211735	296543	281251	212484	163840	138548
534	34736.5	47741.1	101445	207244	289373	274797	207119	160215	134809
536	33989.1	46763.9	99016.3	202213	282976	267455	200775	156250	131321
538	33436.7	46502.7	96817.8	197304	275955	257946	194727	151649	128086
540	33069	45889.8	94240.6	191519	267845	250239	189519	147711	124474
542	32836.1	45706.4	91800	185543	258862	242461	184640	143899	121391
544	32956.5	44652	88873.9	179930	249922	234549	180110	140424	118272
546	32357.9	43632.4	86576.7	174044	241916	227701	174197	136070	115491
548	31222	42003	84449.6	167883	234837	220727	168013	131124	112284
550	30498.3	41251.7	82987.6	163263	227728	214332	162613	126325	109364
552	30444.5	40582.8	80604.4	159196	219256	207479	157292	122790	106144
554	30498.9	40449.8	78881	153403	212510	199630	152098	120119	103565
556	30848.6	39687.9	77019.4	148731	203707	192181	148024	118837	100880
558	30572.9	39230.6	74570.3	143735	195975	184568	143280	117067	99388
560	29988.1	39069.3	72815.9	138432	190154	178100	138159	114853	98158.8
562	29402.8	39043.1	71300.5	134590	184358	173455	133607	112080	97302
564	29596.1	39166.4	69680	131497	178380	168515	128674	108309	95904.3
566	29408.1	38883.2	68754.3	127031	173301	162017	124559	104418	94076.7
568	28846.7	38341.7	67064.2	122924	164403	156524	120019	101336	91466.4
570	28752.4	37730.4	64730.1	118956	157246	149110	115523	98161	89158
572	28596	37279.7	63350.3	113680	150709	143733	110816	95062.7	86941
574	28604.3	36797.1	61880.2	109237	145103	138172	107785	92373	84359
576	29152	36576.5	60580.7	104993	140672	133195	103620	89398.5	81804.8
578	29076.6	36524.7	59628.4	101727	137110	128778	101192	86374.2	79407.5
580	28843.7	36779.2	58200	99412.1	131419	125772	98891.5	84647.3	77551.4
582	29504.5	36895.8	56793.5	96645.8	126927	121016	98217.7	83408.3	75523.4
584	29914.8	37206.1	56399.4	93503.1	121812	118131	96399.6	81720	73844.9
586	30524.2	37326.8	56754.2	91810	117696	113546	94182.5	79655.1	71941.8
588	31485	38022.5	56583.4	90044.3	115136	109356	90965.3	77501.1	70905.9
590	32325	39445.8	57678.7	88597.3	112712	105603	88367.3	75364.4	70133.6
592	32848.6	40323	57955.9	87963.2	109576	103381	86313.3	74718.7	69902
594	34166.8	41671.1	57689.2	86064.2	107240	100911	85958.8	74870.1	69338
596	34701.6	43010.1	58038.3	84240.6	104983	99569.7	85472.6	74781.7	68741.9
598	36917.4	45049.5	59869.3	84953.4	104725	98930.5	84608.8	74435.4	69188
600	39437.4	48168.8	62409.1	86942.2	106087	99487.3	84189.7	74825.3	70236.9
602	42313.4	51410.7	66086.7	88531.1	105159	98172.1	83916.8	75522.3	71461.6
604	45085.5	53190.3	67315.5	89649.3	103688	97267.3	82888.7	74897.3	71577.2
606	46372.3	53768.7	66769.8	88444.5	100625	93776.9	81330.6	73416.1	70252.4
608	46121.9	51717.9	64400.4	84622.5	96266.2	89348.1	78839	70011.4	67156.9
610	45406.2	49625.3	61997.2	81355.7	93291.5	85907.6	75435	66029.6	64457.2
612	43922.6	48019.9	59960.5	79039.5	90839.4	83244.9	72119	63784.7	61278.8
614	43665.7	47430.1	59372	76478.9	86267.3	79745.4	69365.1	62540.3	59251.5
616	45007.6	48992.4	59380.3	74634.7	83937	76662.1	67986.3	61123.8	57910.2
618	45564.6	50539.1	60382.4	72479.4	81583.2	74336.2	66930	59711.1	57040.5
620	47628	51543.6	60413.3	71675.8	79929.4	71892.1	64638.9	58256.8	55890.3
622	47633.7	52849	61188.8	71691.8	78692.5	70309.8	63199.1	56208.7	55441.4
624	47837.3	53573.9	60356.2	71728.6	77406.6	69787.6	60872.3	54700.7	54048.1
626	47972.4	53122.8	59910.3	70643.8	76015.5	68939.8	59413.9	53280.7	53330.8
628	49244.4	53587.5	59684.2	69988	74998.4	67660.9	60137.6	52776.5	52876.3
630	49651.5	53721.7	60026.9	69110.2	73977.2	67294.6	59619.7	52572.7	51999.6
632	51411	53816.7	59952.4	69689.4	72053.8	66507.4	59005.8	53608.1	50907.7
634	51664.5	55337.7	60302.8	68229.4	70571.4	66356.8	57784.6	53168.6	49944.1
636	51330.2	56079.1	60596.6	67119	69488	66559.4	55053.5	51704.6	47802.8
638	51477.5	56334	61706.1	67212	69538.2	67741.7	54584.2	50819.7	47950.6
640	51533.5	57326.6	62894.4	68924.1	70189.4	68577.5	57308.3	51857.2	50143.4
642	53121	58960.4	65610.2	71362.6	73155.6	70363.2	59911.7	54461.1	53142.7
644	56058.3	61513	68214	75081.9	76133.8	71229	64228	58142.3	56548.2
646	57158.8	63212.4	69693.7	76146.3	78997.5	72716.5	66033.7	59267.2	57770.4
648	57255.7	63069.4	68948.9	75305.4	79079.3	71308	64714.7	58088.8	55789.5
650	57084.2	62491.9	67083.6	72847	75402.6	68935.5	62006.6	55506	52854.7
652	53784.2	61342.7	63955.9	68620	71364.6	64025.8	58994.2	52053.8	49132.8
654	51632.3	58823.3	63165.1	64958.5	67933.8	61854.6	55420.8	48972.2	45510.2
656	50680.9	56961.6	61857.2	61698.1	66113.3	58837.1	53741	46506.2	44401.3
658	48641	53326.1	60786.2	60043.4	63246.6	58723.9	51991	44978.6	44115.9
660	47347.6	50970.7	57720	58802.4	60747.1	57284.3	49907.9	43255.2	42765.9
662	46876.7	49256.4	54580.1	58268.4	57224	54597.3	47942.6	42196.1	40813.8
664	45498	50978.5	51801.7	57276.5	55701.4	50235.7	45884.9	41699.8	38810.6
666	45048.5	50402.1	50562.7	55976.3	53875.2	49151.8	44798.3	39875.7	36597.8
668	46334.8	50135.8	48959	52885.5	54021.2	47642.2	43826.1	38881.9	36677.5
670	47265.6	48741.2	49183.5	50791.8	53046.4	47268.6	42529.6	38947.9	36484.3
672	47922.4	47381.4	49788.8	48746	51822.5	46440	41846.3	37723.3	36545.2
674	47543.9	45658.4	49707.1	48670.2	50436.2	45091.2	40469	36782.5	36256.4
676	47098.8	46486.2	49787.8	48734.3	50437.7	43325.1	39414.2	36099.6	36123
678	47643.2	46386.3	48761.3	49186.4	50642.5	43956	40029.4	36086.5	36359.7
680	47216.3	48601.2	48306.5	50427.2	50472	43926.7	39823.3	36395.7	35363
682	46258.9	49037.4	49888.8	51598.2	51417.2	42991.7	40565.6	35513.1	33540.1
684	45661.1	49572.6	51559.4	51962.1	49324.1	42426.1	40125.9	35285	33182.8
686	47044.9	49573.7	51506.1	52837.9	49058.4	42160.6	39446.7	35073.9	32364
688	47771.3	49397.7	50935.2	52960.8	48241.2	41369.2	38580.4	34038.9	31248.4
690	49803	48867.3	48433.6	52575.4	49021.5	41969.3	39923.5	35727.5	32075.8
692	50590.1	49867	48430	51745	50658.5	42557	39528.7	35676.3	31359.3
694	50924.4	50085.3	50361.1	52229.9	52472.5	41391.7	40445.2	34446	31619.4
696	50679.7	53129.7	51808.9	52084.8	53023.6	42438.5	39907.5	34796.6	31746
698	52756.1	56093.2	51708.3	51957	54229.4	43036.7	39445.7	35184.1	32666.3
700	52461.1	57704	51672.9	52133.7	52238.7	44408.1	39819.4	34631.6	32205.5
702	56149.2	58434.2	53324	53296	52768	47439.8	41532.3	36941.8	32497.9
704	59036.9	58748.9	57004.4	53837	55837.4	51248.1	42801.7	38759.1	33323.4
706	61325	61739.3	60891.8	58034	56572.8	54126.3	45378.3	39237.4	34379.6
708	63632.6	65496.4	62537	61289.6	58634.6	56066.3	45818.9	39749.9	34413.5
710	65171.9	67300.1	61533.6	63010	57903.4	55240.8	45258	38143.4	35362
712	66124.2	67144	61703.6	64336.4	56381.2	53738.1	45683.6	37893.8	33395
714	70016.2	67643.1	63711.3	64991.3	53929.7	53173.7	44077.1	36902.2	31764
716	73392.6	66116.6	64314.8	62974	54636.3	52238.3	44950.9	36208.1	30990.2
718	76533.7	67146.6	68247	63537.8	54755.7	51344.6	45699.3	34975.5	29804.2
720	79139.6	70500.6	71505.6	62118.1	56833.1	52046.4	44836.7	34238.3	28431.7
722	80442.7	73160.4	72876.2	62993.5	57461.6	52427.2	44240	34842.6	26791.3
724	78523.6	77056.2	73409.9	64095	59054.3	54774.8	46030.3	36511.5	26039.7
726	78314.8	79063.6	73910.3	66547.3	58877.1	56773.3	44944.4	36901.9	27675.2
728	81562.9	80649.6	71617	69364.5	62055.5	56340.1	45807.6	37737	28605.1
730	89023.4	80209.8	73758.1	72566.5	67208.4	57900.3	47915.5	38439.3	29854.7
732	92547.3	83576.4	75277.7	71931	68938.8	57802.9	47208.8	39097.3	28708.8
734	96897.2	85065.4	76256.3	72635.6	68564.6	56194.4	44970.7	38877.6	26069.7
736	96018.8	87302.9	79502.5	71349.3	67029.4	56871.6	45230.5	36039.3	25012.6
738	99161.6	88508.9	85086.8	72180.6	65849.9	56813.6	45559.2	35666.2	25259.2
740	102012	93543.4	88496.6	74290.6	67806.5	56302.8	47639.4	36634.5	25023.6
742	105683	98683.9	89521.4	77102.2	71846.6	60153.2	50687.1	36448.6	26335.7
744	110558	101258	86001.4	80466.8	75229.2	59956.3	53309.9	37819.9	27555.8
746	117815	101126	85545.1	83832.6	76736.3	59368.6	52106.5	39989.7	27216.1
748	118259	100366	86627.9	85824.8	77434.9	62881.9	52209.2	39581.7	26468.5
750	121426	102237	88286.5	88283.6	75414.4	63919.5	53090.2	40999.2	24864
752	120322	107456	99166.6	89246	74685.8	67834.6	52465.1	42933.1	24098.1
754	120936	113042	104539	91965.9	78421	70693	49344.6	41549.4	25231.1
756	126538	118543	105091	91443.9	81938.8	70097.1	51490.7	40287	27889.7
758	133823	123573	109444	95156	82939	69511	53092.8	39575.4	29845.9
760	131713	124420	107763	99775.5	87093.9	69799.9	57382.5	41666.9	31892.1
762	133582	121461	105014	101598	87834.4	67268.2	57293.5	42071.7	29519
764	134420	121158	108889	98032.1	87921.5	70584.1	58856.6	42634	27174
766	137755	123621	106899	99252.5	93800.9	71390.9	55262	42153.1	26343.4
768	140580	130167	107239	100324	95463.4	71660.6	56073.1	39857.1	27456.3
770	145027	139217	113461	104913	95989.2	76198.9	58358	37810.3	30874
772	144522	142715	119054	109253	95815.8	80607.4	62131.3	41767.7	32008.6
774	152613	139586	125512	108717	96020.1	83309	63880.6	42448.7	31340.2
776	157820	134138	129370	100678	92610.1	82254.8	66484.4	45049.5	28649.4
778	159205	132359	123301	100648	93379.5	78686.6	65200.3	43823.3	27877.6
780	163848	129434	120601	103082	90073.8	78057.8	62223.3	42057.2	31510.5
782	171067	134501	121918	106519	90672.5	79085.8	61493.4	39727.4	34089.7
784	175880	146133	126184	111587	89612	81725.4	58731.4	37944.5	33836
786	185838	152134	134737	113592	96698.2	82130.6	60641.3	39754.5	31819.8
788	182555	155980	139601	113080	101711	78137.3	61787.9	43880.3	27611.8
790	171361	158697	136664	119618	106064	77385.7	62982.5	46022.4	26186
792	161449	158855	131784	123026	99742.7	81856.9	61925	48825	28453.8
794	166156	155823	124675	128451	101115	80489	65464.7	47527.5	28676.1
796	168241	155421	124474	129036	102803	84730.4	66617.2	48858.8	28851.2
798	173475	155496	127193	127023	105710	90964.8	67079.7	50488.2	28779.9
800	181857	156047	132832	122411	109836	99192.4	66852.1	52415.5	28462.2

## Sheet: Figure 4b
X	Y
370	5177.2
371	3918.99
372	3065.36
373	2616.3
374	2863.37
375	3100.14
376	3448.07
377	3828.08
378	4319.56
379	4872.13
380	5513.74
381	6203.66
382	6981.34
383	7728.32
384	8592.82
385	9403.2
386	10380.9
387	11349.8
388	12331.6
389	13338.4
390	14327.2
391	15324.1
392	16382.5
393	17408.4
394	18345.1
395	19374.1
396	20308.6
397	21232.4
398	22190.3
399	23222.8
400	24191.9
401	25148.5
402	26014.4
403	26654.8
404	27422.4
405	28273.8
406	29027.7
407	29496.8
408	30349.7
409	31222.4
410	32306.7
411	33376.4
412	34093.1
413	34433.8
414	34994.8
415	35453.3
416	36013
417	36616.9
418	36920.4
419	37484.1
420	37947.6
421	38415.8
422	38922.2
423	39584
424	40061.3
425	40831.1
426	41452.5
427	42171.5
428	42605.1
429	43262.5
430	44007.3
431	44914.5
432	45915.2
433	47061.1
434	47955.5
435	48910.3
436	49863.9
437	50970.7
438	51875
439	52983.6
440	53992.9
441	54993.9
442	56046.5
443	57264.8
444	58295.6
445	59316.7
446	60263.3
447	61316.5
448	62490.2
449	63817.8
450	65081.7
451	66024.2
452	66985.8
453	67925.2
454	68760.5
455	69804.9
456	70961.6
457	72155.3
458	73403.4
459	74344.1
460	75052.7
461	76069.2
462	77177.6
463	78145.3
464	79140
465	79664.7
466	80310.5
467	80993.1
468	81574.6
469	82115.3
470	82937.4
471	83752.2
472	84592.9
473	85288.2
474	85842
475	86048.7
476	86671
477	87239.8
478	87907.6
479	88711.8
480	89296.2
481	89514.2
482	90100.2
483	90180.2
484	90491.9
485	90682.1
486	90962.5
487	91482.9
488	91936.5
489	92022.4
490	92217.7
491	92218.2
492	92349.2
493	92826.8
494	92998.4
495	93033.8
496	92859.4
497	92580
498	92714.5
499	93128.4
500	93287
501	93034.7
502	92325.1
503	91648.5
504	91189.7
505	90817.6
506	90936
507	90667.3
508	90505.2
509	90185.7
510	89465.7
511	88770
512	88387.9
513	87682.9
514	87347.4
515	86707.7
516	86347.9
517	85686.2
518	84938.3
519	84028.2
520	82898.1
521	81788.4
522	81190.1
523	80373.5
524	79834.2
525	79067.7
526	78171.1
527	77423.3
528	76553.1
529	75761.5
530	74942.4
531	74064.5
532	73259.7
533	72235.2
534	70807.7
535	69611.3
536	68399.7
537	67299.2
538	66334.5
539	65563.4
540	64439.1
541	63790.8
542	62866.4
543	61900.6
544	61260.8
545	60696.5
546	59574.8
547	58673.3
548	57156.9
549	55779.2
550	54608.6
551	53386.7
552	52144.9
553	51391.2
554	50691
555	50155.4
556	49363.5
557	48396.2
558	47472.2
559	46359.4
560	45500.5
561	44741.7
562	44007.4
563	43237.4
564	42570.5
565	41736.5
566	41042.3
567	40358.1
568	39355.4
569	38311.9
570	37522.4
571	36711.7
572	35977.6
573	35349.5
574	34658.3
575	34192.4
576	33813.7
577	32898.9
578	32125
579	31323.5
580	31055
581	30611
582	30294.3
583	29759
584	29363.4
585	28854.5
586	28638.8
587	28072
588	27798.5
589	27348.6
590	26981.6
591	26529.5
592	26047.7
593	25577.1
594	25291.5
595	24984.3
596	25058.9
597	24963.7
598	24951.4
599	25009.4
600	24825.9
601	24897.1
602	25355.5
603	25582.3
604	25412.7
605	24723.9
606	23785.1
607	23032
608	22532.1
609	22239.4
610	21667.9
611	21134.1
612	20914.7
613	20610.9
614	20380.2
615	20174.2
616	20055.3
617	19710.6
618	19462
619	19010.1
620	18721.1
621	18491.9
622	18457.2
623	18246.2
624	18358.8
625	18328.9
626	18386.5
627	18168.9
628	17676.7
629	17145.5
630	16820.6
631	16397.7
632	16586.1
633	16687
634	17138.5
635	17145.5
636	16922.6
637	16423.1
638	16261.9
639	16040.5
640	16568.1
641	16728.6
642	17063.2
643	17435
644	18132.9
645	18415.1
646	18503.7
647	18126.9
648	17866.5
649	17867.9
650	17854.1
651	17161.9
652	16385.5
653	15490.5
654	14870.6
655	14708
656	14780.9
657	14887.1
658	14824.3
659	14645.5
660	14306.1
661	13571.6
662	13172.3
663	13027.4
664	12943.8
665	13035.8
666	12946.3
667	12563.4
668	12707.9
669	12455.9
670	12428.4
671	12340.8
672	12064.7
673	11730.8
674	11872.8
675	11591.2
676	11655
677	11914.5
678	12188.5
679	11718.7
680	11634
681	11335
682	11675.6
683	11696
684	11907.5
685	11393
686	11106.4
687	10706.3
688	10919
689	10830.6
690	11133.7
691	11558.4
692	11308.8
693	11465.3
694	11380.5
695	11402
696	11521.5
697	11766.5
698	11390.9
699	11560.1
700	11372.4
701	11771.5
702	12188.6
703	12456.5
704	13095.5
705	13513.2
706	13304.2
707	13254.4
708	12874.3
709	13040.7
710	13682.1
711	13789.9
712	13476.3
713	13045.5
714	13048.1
715	13492.9
716	13660.1
717	13583.1
718	13846.7
719	13878.6
720	14177.9
721	14173.3
722	14184.4
723	14142.3
724	14035.1
725	13606.8
726	13415.4
727	13391
728	14065
729	14975.3
730	15192.6
731	15312
732	15257.9
733	14897
734	15252.9
735	15824.3
736	15708.9
737	16084.3
738	15678.9
739	15666
740	16237.4
741	16699
742	17175.1
743	17841.6
744	18269.5
745	18509.6
746	17865.3
747	16854.3
748	16339.3
749	16811.4
750	18102.8
751	19514.8
752	19163.5
753	18828
754	18396.4
755	18494.8
756	18782.9
757	19831.3
758	19000
759	19707.9
760	20086
761	20749.4
762	21589.2
763	21286.6
764	21024.5
765	19543.8
766	19141
767	19498.6
768	20467.2
769	19732.9
770	20524.3
771	20267.9
772	20988.7
773	22107.8
774	23368
775	22084.4
776	22243.1
777	22769.6
778	21427.4
779	21260.6
780	22043.4
781	21303.3
782	21969.9
783	23772.3
784	22701.7
785	23470
786	24922
787	24815.5
788	24301.4
789	24123.3
790	22026.1
791	22578.5
792	23995.6
793	24430.2
794	24918.7
795	24903.2
796	23812.4
797	24548
798	24033.3
799	23216.7
800	22098.1

## Sheet: Figure 4c
X	Y1	Y2	Y3	Y4
B.E.(eV)	Raw	Fitting (Sum)	Peak 1	Peak 2
600	56
599	54
598	52
597	51
596	49
595	48
594	47
593	46
592	44
591	43
590	42
589	41
588	40
587	39
586	38
585	37
584	36
583	35
582	34
581	34
580	33
579	32
578	31
577	31
576	30
575	29
574	29
573	28
572	27
571	27
570	26
569	26
568	25
567	25
566	24
565	23
564	24
563	22
562	23
561	22
560	21
559	22
558	20
557	21
556	20
555	20
554	20
553	20
552	19
551	19
550	18
549	19
548	18
547	18
546	18
545	17
544	18
543	17
542	17
541	17
540	16
539	17
538	16
537	16
536	17
535	16
534	15
533	16
532	16
531	15
530	16
529	15
528	15
527	15
526	16
525	15
524	15
523	15
522	15
521	15
520	14
519	15
518	15
517	13
516	13
515	13	13.9937	13.0176	13.9761
514	13	14.0261	13.0356	14.0084
513	13	14.059	13.0535	14.041
512	13	14.0921	13.0715	14.0739
511	14	14.1256	13.0895	14.1072
510	15	14.1594	13.1075	14.1408
509	15	14.1937	13.1255	14.1748
508	15	14.2282	13.1435	14.2092
507	15	14.2632	13.1615	14.2439
506	15	14.2986	13.1796	14.279
505	16	14.3344	13.1976	14.3146
504	15	14.3706	13.2156	14.3505
503	15	14.4072	13.2336	14.3869
502	15	14.4443	13.2517	14.4238
501	15	14.4819	13.2697	14.4611
500	15	14.5199	13.2877	14.4988
499	16	14.5585	13.3058	14.5371
498	15	14.5975	13.3238	14.5759
497	15	14.6371	13.3419	14.6152
496	15	14.6772	13.36	14.655
495	16	14.7179	13.378	14.6954
494	15	14.7592	13.3961	14.7364
493	15	14.801	13.4142	14.778
492	16	14.8435	13.4323	14.8201
491	15	14.8867	13.4504	14.863
490	16	14.9305	13.4685	14.9065
489	15	14.975	13.4866	14.9506
488	16	15.0202	13.5047	14.9955
487	15	15.0662	13.5228	15.0411
486	16	15.1129	13.5409	15.0875
485	16	15.1604	13.5591	15.1347
484	16	15.2088	13.5772	15.1827
483	15	15.258	13.5954	15.2315
482	16	15.3081	13.6135	15.2812
481	16	15.3591	13.6317	15.3319
480	16	15.4111	13.6499	15.3835
479	17	15.4641	13.668	15.4361
478	16	15.5182	13.6862	15.4897
477	16	15.5733	13.7044	15.5444
476	17	15.6296	13.7226	15.6003
475	16	15.687	13.7409	15.6573
474	16	15.7457	13.7591	15.7155
473	17	15.8057	13.7773	15.7751
472	16	15.8671	13.7956	15.8359
471	17	15.9298	13.8138	15.8982
470	16	15.9941	13.8321	15.962
469	17	16.0599	13.8504	16.0272
468	17	16.1273	13.8687	16.0941
467	18	16.1964	13.887	16.1628
466	17	16.2674	13.9053	16.2332
465	18	16.3402	13.9237	16.3054
464	17	16.415	13.942	16.3797
463	18	16.492	13.9604	16.4561
462	18	16.5711	13.9787	16.5346
461	18	16.6526	13.9971	16.6155
460	18	16.7366	14.0155	16.6989
459	19	16.8232	14.034	16.7848
458	18	16.9126	14.0524	16.8735
457	19	17.0049	14.0708	16.9651
456	18	17.1002	14.0893	17.0598
455	19	17.1989	14.1078	17.1578
454	19	17.3011	14.1263	17.2593
453	19	17.407	14.1448	17.3644
452	19	17.5168	14.1634	17.4734
451	20	17.6308	14.182	17.5866
450	19	17.7492	14.2006	17.7042
449	19	17.8723	14.2192	17.8265
448	20	18.0004	14.2378	17.9537
447	20	18.1338	14.2565	18.0862
446	20	18.2728	14.2752	18.2243
445	20	18.4178	14.294	18.3683
444	21	18.569	14.3127	18.5185
443	20	18.727	14.3315	18.6755
442	21	18.8921	14.3504	18.8394
441	21	19.0646	14.3693	19.0109
440	20	19.2451	14.3882	19.1902
439	21	19.434	14.4072	19.3779
438	21	19.6318	14.4263	19.5744
437	21	19.8389	14.4454	19.7801
436	21	20.0559	14.4646	19.9957
435	22	20.2832	14.4839	20.2215
434	21	20.5216	14.5034	20.4582
433	23	20.7714	14.5229	20.7063
432	22	21.0333	14.5426	20.9662
431	22	21.3078	14.5625	21.2387
430	22	21.5957	14.5825	21.5242
429	23	21.8974	14.6029	21.8234
428	23	22.2136	14.6235	22.1368
427	23	22.5449	14.6444	22.4649
426	23	22.8921	14.6658	22.8085
425	24	23.2556	14.6876	23.168
424	24	23.6363	14.71	23.544
423	24	24.0347	14.7331	23.9371
422	24	24.4515	14.7569	24.3479
421	25	24.8873	14.7817	24.7767
420	26	25.3427	14.8076	25.224
419	26	25.8185	14.8347	25.6904
418	27	26.3152	14.8634	26.1763
417	27	26.8334	14.8938	26.6819
416	28	27.3737	14.9262	27.2075
415	28	27.9366	14.961	27.7533
414	28	28.5226	14.9986	28.3195
413	28	29.1321	15.0394	28.9061
412	30	29.7656	15.0838	29.5129
411	30	30.4233	15.1325	30.1397
410	30	31.1055	15.186	30.7861
409	30	31.8122	15.2451	31.4515
408	32	32.5434	15.3106	32.1351
407	32	33.299	15.3832	32.8358
406	34	34.0785	15.4641	33.5522
405	35	34.8814	15.5541	34.2829
404	35	35.7069	15.6546	35.0257
403	37	36.5539	15.7667	35.7784
402	38	37.421	15.8918	36.5381
401	39	38.3065	16.0315	37.3016
400	40	39.2084	16.1874	38.0654
399	41	40.1242	16.3611	38.8252
398	42	41.0511	16.5546	39.5765
397	43	41.986	16.7697	40.3141
396	44	42.9255	17.0086	41.0324
395	45	43.8657	17.2734	41.7256
394	46	44.8025	17.5662	42.3874
393	47	45.7319	17.8896	43.0112
392	47	46.6496	18.2457	43.5906
391	49	47.5515	18.6371	44.1189
390	49	48.4338	19.0662	44.5898
389	50	49.2929	19.5354	44.9975
388	50	50.1258	20.047	45.3366
387	51	50.9305	20.6035	45.6026
386	52	51.7054	21.207	45.7917
385	52	52.4502	21.8597	45.9016
384	53	53.1652	22.5634	45.9307
383	54	53.8521	23.3198	45.8789
382	54	54.5134	24.1305	45.7473
381	54	55.1525	24.9966	45.5381
380	55	55.7734	25.9188	45.2546
379	56	56.3811	26.8977	44.9012
378	56	56.9806	27.9332	44.4829
377	56	57.5771	29.0249	44.0056
376	57	58.1761	30.1718	43.4755
375	58	58.7825	31.3724	42.899
374	59	59.4007	32.6247	42.2828
373	60	60.0348	33.926	41.6333
372	60	60.6878	35.2732	40.9569
371	62	61.3619	36.6623	40.2597
370	62	62.0583	38.0888	39.5473
369	63	62.7772	39.5478	38.8249
368	63	63.5176	41.0336	38.0974
367	65	64.2775	42.5398	37.3689
366	65	65.054	44.0596	36.6433
365	66	65.8431	45.5858	35.9239
364	67	66.6398	47.1106	35.2137
363	67	67.4385	48.6257	34.515
362	68	68.2326	50.1228	33.8299
361	68	69.0153	51.5929	33.1602
360	69	69.7788	53.0271	32.5073
359	70	70.5153	54.4164	31.8723
358	70	71.2165	55.7516	31.256
357	71	71.8742	57.0238	30.6592
356	72	72.4799	58.2242	30.0824
355	72	73.0254	59.3442	29.5256
354	72	73.5028	60.3757	28.9893
353	73	73.9043	61.311	28.4733
352	73	74.2229	62.1431	27.9776
351	74	74.452	62.8655	27.502
350	73	74.5856	63.4728	27.0462
349	74	74.6188	63.96	26.61
348	73	74.5473	64.3234	26.1928
347	74	74.3679	64.5601	25.7944
346	73	74.0782	64.6683	25.4143
345	74	73.677	64.6473	25.0519
344	72	73.1641	64.4974	24.7066
343	73	72.5403	64.22	24.3781
342	72	71.8076	63.8174	24.0657
341	71	70.9687	63.2932	23.7688
340	70	70.0276	62.6518	23.4869
339	70	68.9889	61.8984	23.2194
338	68	67.8581	61.0391	22.9657
337	67	66.6415	60.0808	22.7252
336	66	65.3459	59.0308	22.4973
335	64	63.9787	57.8971	22.2815
334	64	62.5476	56.6882	22.0773
333	61	61.0611	55.4126	21.884
332	60	59.5273	54.0794	21.7012
331	58	57.9548	52.6976	21.5283
330	57	56.3522	51.2763	21.3648
329	55	54.7282	49.8246	21.2103
328	52	53.0909	48.3512	21.0642
327	51	51.4487	46.8648	20.9261
326	49	49.8095	45.3738	20.7957
325	47	48.1806	43.886	20.6724
324	46	46.5694	42.4091	20.5558
323	43	44.9823	40.95	20.4457
322	42	43.4255	39.5151	20.3415
321	40	41.9046	38.1105	20.2431
320	39	40.4246	36.7414	20.1499
319	36	38.9899	35.4125	20.0619
318	35	37.6043	34.128	19.9786
317	34	36.271	32.8912	19.8997
316	32	34.9926	31.7052	19.8251
315	31	33.7711	30.5722	19.7544
314	29	32.6081	29.4939	19.6875
313	27	31.5044	28.4714	19.6242
312	27	30.4606	27.5054	19.5641
311	26	29.4766	26.5961	19.5072
310	24	28.552	25.7432	19.4533
309	24	27.6859	24.946	19.4021
308	23	26.8772	24.2036	19.3536
307	23	26.1243	23.5145	19.3076
306	22	25.4256	22.8772	19.264
305	21	24.7791	22.2898	19.2226
304	21	24.1825	21.7504	19.1833
303	20	23.6337	21.2566	19.146
302	20	23.1303	20.8063	19.1106
301	19	22.6697	20.397	19.0771
300	19	22.2494	20.0264	19.0453
299	18	21.8671	19.692	19.0151
298	19	21.5201	19.3914	18.9865
297	17	21.2059	19.1221	18.9594
296	18	20.9223	18.8819	18.9337
295	17	20.6667	18.6685	18.9093
294	17	20.4371	18.4797	18.8863
293	17	20.2312	18.3134	18.8645
292	17	20.047	18.1675	18.8439
291	16	19.8825	18.0403	18.8244
290	17	19.7359	17.9299	18.806

## Sheet: Figure 4d
	300		310		320		330		340		350		360		370
X	Y1	X2	Y2	X3	Y3	X4	Y4	X5	Y5	X6	Y6	X7	Y7	X8	Y8
400	60	400	60	400	50	400	80	400	170	400	50	400	60	400	120
401	70	401	100	401	180	401	30	401	140	401	150	401	60	401	60
402	160	402	160	402	70	402	80	402	110	402	110	402	150	402	100
403	110	403	140	403	50	403	50	403	60	403	100	403	70	403	70
404	90	404	100	404	80	404	70	404	30	404	70	404	80	404	60
405	70	405	30	405	70	405	90	405	110	405	60	405	30	405	90
406	80	406	60	406	100	406	80	406	50	406	120	406	60	406	90
407	80	407	50	407	120	407	50	407	100	407	50	407	120	407	90
408	80	408	80	408	110	408	90	408	80	408	70	408	60	408	60
409	110	409	150	409	110	409	10	409	70	409	120	409	50	409	50
410	90	410	40	410	60	410	100	410	70	410	160	410	90	410	110
411	140	411	110	411	90	411	90	411	80	411	130	411	80	411	140
412	100	412	70	412	120	412	80	412	70	412	80	412	80	412	140
413	80	413	100	413	70	413	90	413	80	413	130	413	90	413	80
414	80	414	80	414	100	414	100	414	130	414	100	414	50	414	120
415	90	415	110	415	90	415	40	415	80	415	90	415	70	415	80
416	60	416	90	416	80	416	60	416	110	416	180	416	110	416	70
417	120	417	90	417	150	417	80	417	60	417	60	417	60	417	60
418	140	418	90	418	120	418	160	418	90	418	100	418	100	418	70
419	100	419	120	419	120	419	90	419	90	419	90	419	120	419	150
420	120	420	80	420	140	420	70	420	140	420	100	420	90	420	100
421	90	421	80	421	110	421	90	421	90	421	120	421	60	421	70
422	70	422	110	422	120	422	90	422	40	422	90	422	110	422	40
423	150	423	100	423	90	423	110	423	50	423	40	423	60	423	110
424	90	424	60	424	100	424	50	424	60	424	50	424	80	424	80
425	80	425	110	425	70	425	150	425	110	425	110	425	90	425	80
426	90	426	70	426	100	426	90	426	120	426	50	426	110	426	130
427	120	427	40	427	90	427	120	427	80	427	80	427	30	427	120
428	160	428	110	428	50	428	90	428	80	428	130	428	90	428	40
429	90	429	70	429	160	429	140	429	80	429	90	429	70	429	80
430	80	430	130	430	100	430	110	430	120	430	100	430	70	430	110
431	120	431	70	431	50	431	120	431	100	431	80	431	80	431	40
432	110	432	100	432	60	432	70	432	60	432	140	432	80	432	110
433	130	433	90	433	100	433	40	433	140	433	90	433	90	433	40
434	60	434	80	434	90	434	60	434	50	434	50	434	60	434	90
435	90	435	110	435	120	435	70	435	90	435	70	435	110	435	70
436	170	436	100	436	70	436	70	436	100	436	110	436	80	436	110
437	120	437	130	437	120	437	150	437	100	437	80	437	90	437	70
438	60	438	80	438	90	438	70	438	130	438	80	438	80	438	100
439	100	439	60	439	170	439	80	439	100	439	110	439	80	439	70
440	90	440	80	440	70	440	80	440	60	440	110	440	80	440	30
441	80	441	70	441	160	441	50	441	110	441	90	441	160	441	80
442	130	442	90	442	60	442	40	442	70	442	70	442	90	442	70
443	110	443	100	443	70	443	110	443	80	443	100	443	80	443	100
444	50	444	120	444	150	444	50	444	50	444	100	444	30	444	140
445	40	445	120	445	90	445	110	445	100	445	140	445	70	445	90
446	70	446	30	446	120	446	110	446	180	446	80	446	80	446	30
447	110	447	160	447	80	447	70	447	50	447	140	447	100	447	90
448	40	448	80	448	120	448	70	448	70	448	110	448	40	448	130
449	70	449	90	449	100	449	90	449	70	449	110	449	90	449	120
450	150	450	100	450	80	450	50	450	70	450	80	450	120	450	20
451	40	451	120	451	100	451	60	451	100	451	90	451	100	451	80
452	70	452	60	452	110	452	60	452	90	452	100	452	110	452	130
453	30	453	80	453	60	453	110	453	70	453	70	453	90	453	130
454	60	454	120	454	140	454	50	454	50	454	40	454	120	454	80
455	110	455	80	455	70	455	160	455	50	455	70	455	90	455	100
456	70	456	130	456	110	456	50	456	60	456	90	456	60	456	80
457	70	457	90	457	90	457	80	457	90	457	60	457	110	457	40
458	180	458	120	458	60	458	80	458	90	458	90	458	100	458	50
459	80	459	30	459	60	459	120	459	50	459	100	459	70	459	40
460	140	460	60	460	70	460	70	460	130	460	160	460	60	460	60
461	70	461	90	461	80	461	100	461	50	461	50	461	90	461	130
462	80	462	100	462	60	462	90	462	60	462	30	462	40	462	100
463	100	463	90	463	90	463	30	463	70	463	130	463	70	463	110
464	110	464	90	464	70	464	60	464	140	464	80	464	90	464	70
465	90	465	100	465	60	465	110	465	90	465	140	465	150	465	70
466	130	466	110	466	90	466	120	466	110	466	110	466	80	466	80
467	90	467	40	467	40	467	40	467	30	467	50	467	60	467	50
468	50	468	70	468	70	468	110	468	130	468	90	468	130	468	40
469	110	469	80	469	30	469	110	469	60	469	130	469	50	469	50
470	80	470	110	470	60	470	100	470	60	470	80	470	70	470	60
471	80	471	140	471	90	471	140	471	80	471	100	471	80	471	120
472	100	472	40	472	90	472	60	472	120	472	70	472	90	472	100
473	70	473	100	473	90	473	120	473	60	473	70	473	50	473	130
474	150	474	40	474	110	474	110	474	40	474	50	474	100	474	110
475	80	475	120	475	130	475	100	475	100	475	70	475	110	475	110
476	60	476	110	476	30	476	50	476	60	476	100	476	130	476	110
477	100	477	80	477	40	477	70	477	120	477	90	477	90	477	40
478	110	478	80	478	60	478	110	478	70	478	100	478	60	478	120
479	130	479	50	479	100	479	90	479	70	479	30	479	140	479	90
480	100	480	70	480	120	480	70	480	30	480	120	480	90	480	100
481	70	481	80	481	70	481	110	481	130	481	110	481	100	481	130
482	150	482	110	482	90	482	60	482	70	482	120	482	50	482	10
483	110	483	60	483	100	483	10	483	70	483	50	483	70	483	50
484	40	484	70	484	120	484	100	484	130	484	130	484	110	484	70
485	80	485	100	485	100	485	70	485	50	485	60	485	100	485	50
486	110	486	110	486	50	486	50	486	70	486	130	486	70	486	120
487	140	487	120	487	90	487	120	487	80	487	120	487	70	487	100
488	90	488	130	488	110	488	80	488	80	488	50	488	120	488	50
489	80	489	110	489	70	489	80	489	90	489	100	489	60	489	100
490	130	490	90	490	90	490	50	490	80	490	50	490	80	490	150
491	50	491	80	491	160	491	100	491	40	491	120	491	60	491	100
492	60	492	150	492	90	492	130	492	110	492	60	492	80	492	70
493	60	493	50	493	60	493	80	493	30	493	40	493	70	493	150
494	120	494	130	494	90	494	80	494	80	494	110	494	90	494	30
495	150	495	100	495	80	495	100	495	110	495	50	495	100	495	50
496	120	496	70	496	70	496	100	496	50	496	70	496	60	496	90
497	100	497	170	497	130	497	80	497	110	497	90	497	130	497	70
498	50	498	130	498	110	498	140	498	130	498	90	498	130	498	40
499	60	499	50	499	100	499	110	499	110	499	110	499	130	499	100
500	100	500	80	500	50	500	50	500	100	500	90	500	90	500	100
501	100	501	90	501	70	501	100	501	90	501	80	501	90	501	60
502	80	502	70	502	40	502	80	502	80	502	50	502	90	502	100
503	140	503	110	503	110	503	140	503	80	503	120	503	70	503	130
504	90	504	100	504	120	504	90	504	80	504	70	504	120	504	60
505	70	505	160	505	120	505	40	505	100	505	130	505	70	505	130
506	70	506	170	506	130	506	50	506	70	506	80	506	160	506	100
507	70	507	90	507	100	507	80	507	130	507	40	507	110	507	130
508	90	508	150	508	110	508	100	508	70	508	160	508	130	508	120
509	160	509	130	509	100	509	110	509	90	509	110	509	80	509	140
510	100	510	40	510	60	510	100	510	50	510	80	510	110	510	110
511	50	511	130	511	30	511	80	511	90	511	150	511	60	511	50
512	90	512	110	512	80	512	130	512	90	512	90	512	110	512	50
513	110	513	50	513	80	513	110	513	160	513	100	513	80	513	90
514	190	514	40	514	90	514	70	514	60	514	90	514	50	514	60
515	80	515	70	515	120	515	90	515	90	515	70	515	50	515	110
516	110	516	50	516	100	516	80	516	180	516	100	516	110	516	50
517	80	517	130	517	110	517	70	517	150	517	80	517	100	517	110
518	100	518	60	518	120	518	120	518	40	518	80	518	90	518	80
519	120	519	140	519	110	519	130	519	60	519	60	519	80	519	90
520	120	520	140	520	50	520	70	520	70	520	70	520	130	520	60
521	100	521	110	521	60	521	140	521	80	521	100	521	40	521	110
522	20	522	130	522	90	522	80	522	50	522	80	522	40	522	140
523	120	523	70	523	60	523	110	523	110	523	70	523	130	523	70
524	70	524	80	524	190	524	150	524	100	524	130	524	100	524	140
525	50	525	130	525	80	525	100	525	140	525	90	525	70	525	90
526	80	526	120	526	140	526	60	526	160	526	60	526	60	526	80
527	150	527	70	527	60	527	120	527	110	527	70	527	40	527	70
528	110	528	110	528	90	528	90	528	120	528	100	528	70	528	90
529	40	529	80	529	50	529	80	529	50	529	100	529	150	529	120
530	80	530	120	530	90	530	110	530	150	530	150	530	40	530	110
531	80	531	100	531	130	531	100	531	70	531	60	531	110	531	30
532	80	532	110	532	100	532	90	532	130	532	60	532	110	532	90
533	110	533	100	533	180	533	100	533	110	533	90	533	70	533	130
534	90	534	70	534	130	534	110	534	90	534	160	534	70	534	160
535	90	535	110	535	130	535	110	535	100	535	90	535	90	535	90
536	30	536	80	536	100	536	120	536	30	536	70	536	60	536	130
537	140	537	110	537	80	537	110	537	70	537	80	537	60	537	70
538	90	538	80	538	100	538	90	538	30	538	90	538	130	538	100
539	80	539	80	539	80	539	90	539	110	539	80	539	120	539	110
540	90	540	110	540	60	540	60	540	70	540	80	540	130	540	110
541	60	541	40	541	60	541	40	541	150	541	90	541	30	541	40
542	120	542	100	542	80	542	90	542	100	542	60	542	50	542	50
543	70	543	80	543	70	543	100	543	60	543	80	543	70	543	130
544	130	544	70	544	60	544	110	544	60	544	80	544	90	544	90
545	60	545	120	545	90	545	90	545	80	545	80	545	70	545	110
546	20	546	110	546	50	546	70	546	60	546	130	546	60	546	50
547	90	547	100	547	110	547	60	547	90	547	80	547	90	547	10
548	80	548	100	548	80	548	80	548	70	548	40	548	90	548	50
549	110	549	80	549	140	549	100	549	110	549	80	549	90	549	30
550	160	550	170	550	130	550	70	550	80	550	50	550	90	550	100
551	140	551	120	551	100	551	100	551	120	551	80	551	130	551	60
552	50	552	140	552	60	552	110	552	50	552	110	552	120	552	50
553	120	553	120	553	20	553	50	553	80	553	90	553	80	553	130
554	160	554	90	554	50	554	80	554	60	554	60	554	70	554	70
555	100	555	90	555	110	555	100	555	80	555	80	555	90	555	60
556	80	556	80	556	140	556	50	556	80	556	140	556	110	556	80
557	90	557	70	557	70	557	50	557	160	557	100	557	30	557	70
558	110	558	110	558	50	558	90	558	100	558	80	558	130	558	70
559	70	559	70	559	80	559	130	559	90	559	90	559	110	559	150
560	70	560	50	560	100	560	90	560	120	560	70	560	120	560	110
561	130	561	90	561	80	561	130	561	90	561	40	561	100	561	70
562	90	562	80	562	100	562	90	562	120	562	100	562	80	562	90
563	70	563	50	563	90	563	90	563	60	563	110	563	70	563	10
564	50	564	90	564	120	564	100	564	90	564	70	564	50	564	160
565	140	565	130	565	120	565	90	565	80	565	70	565	10	565	100
566	40	566	100	566	90	566	70	566	90	566	190	566	140	566	100
567	60	567	50	567	80	567	100	567	50	567	120	567	50	567	60
568	50	568	100	568	60	568	100	568	100	568	80	568	80	568	80
569	80	569	100	569	110	569	40	569	120	569	50	569	120	569	70
570	110	570	30	570	60	570	70	570	80	570	80	570	80	570	70
571	180	571	120	571	120	571	60	571	80	571	150	571	70	571	130
572	150	572	50	572	130	572	140	572	80	572	80	572	80	572	160
573	80	573	120	573	120	573	120	573	160	573	80	573	130	573	50
574	80	574	70	574	130	574	80	574	80	574	150	574	60	574	40
575	140	575	30	575	80	575	70	575	80	575	80	575	140	575	70
576	80	576	60	576	110	576	60	576	70	576	80	576	60	576	140
577	60	577	90	577	70	577	100	577	90	577	110	577	90	577	130
578	100	578	40	578	170	578	110	578	80	578	90	578	90	578	150
579	40	579	90	579	80	579	120	579	140	579	170	579	90	579	50
580	80	580	120	580	100	580	60	580	140	580	100	580	110	580	90
581	120	581	100	581	160	581	80	581	60	581	80	581	100	581	80
582	60	582	50	582	60	582	130	582	80	582	90	582	140	582	120
583	140	583	40	583	110	583	140	583	70	583	110	583	100	583	70
584	60	584	60	584	130	584	70	584	130	584	70	584	60	584	120
585	150	585	40	585	130	585	120	585	120	585	90	585	110	585	120
586	130	586	120	586	50	586	80	586	80	586	40	586	130	586	50
587	60	587	80	587	60	587	100	587	100	587	110	587	70	587	120
588	60	588	80	588	130	588	70	588	70	588	80	588	70	588	50
589	150	589	160	589	130	589	100	589	130	589	120	589	140	589	80
590	160	590	80	590	70	590	110	590	160	590	50	590	40	590	70
591	110	591	120	591	50	591	110	591	90	591	70	591	90	591	60
592	70	592	130	592	60	592	130	592	170	592	110	592	120	592	150
593	120	593	120	593	80	593	70	593	40	593	110	593	100	593	140
594	40	594	70	594	120	594	60	594	100	594	140	594	70	594	40
595	110	595	120	595	50	595	100	595	80	595	80	595	90	595	110
596	80	596	70	596	70	596	70	596	70	596	70	596	90	596	150
597	90	597	70	597	90	597	120	597	80	597	90	597	80	597	130
598	60	598	70	598	230	598	60	598	90	598	80	598	140	598	110
599	100	599	130	599	60	599	100	599	110	599	70	599	90	599	60
600	100	600	120	600	110	600	100	600	100	600	90	600	110	600	100

## Sheet: Figure 4f
	Raw data	Fitting
X	Y1	Y2
-19.5	0	1.00642
-19.3	0	0.965
-19.1	0	0.92536
-18.9	0	0.88744
-18.7	0	0.87238
-18.5	0	0.85115
-18.3	0	0.81642
-18.1	0	0.78319
-17.9	0	0.75704
-17.7	0	0.75139
-17.5	0	0.72096
-17.3	0	0.69184
-17.1	0	0.66398
-16.9	0	0.65777
-16.7	0	0.63731
-16.5	0	0.61179
-16.3	0	0.58736
-16.1	0.000142857	0.57233
-15.9	0	0.56399
-15.7	0	0.54162
-15.5	0	0.52021
-15.3	0	0.49973
-15.1	0	0.49877
-14.9	0	0.48012
-14.7	0	0.46135
-14.5	0	0.44339
-14.3	0	0.43543
-14.1	0	0.4262
-13.9	0	0.40974
-13.7	0	0.39399
-13.5	0	0.38088
-13.3	0	0.37891
-13.1	0	0.36448
-12.9	0	0.35067
-12.7	0	0.33745
-12.5	0	0.33389
-12.3	0	0.32479
-12.1	0	0.31267
-11.9	0	0.30107
-11.7	0	0.2934
-11.5	0	0.28997
-11.3	0	0.27933
-11.1	0	0.26916
-10.9	0	0.25941
-10.7	0	0.2585
-10.5	0	0.25008
-10.3	0	0.24115
-10.1	0	0.23259
-9.9	0	0.22841
-9.7	0	0.2244
-9.5	0	0.21655
-9.3	0	0.20904
-9.1	0	0.20245
-8.9	0	0.20185
-8.7	0	0.19496
-8.5	0	0.18836
-8.3	0	0.18204
-8.1	0	0.18005
-7.9	0	0.17599
-7.7	0	0.17019
-7.5	0	0.16463
-7.3	0	0.1607
-7.1	0	0.15931
-6.9	0	0.15421
-6.7	0	0.14933
-6.5	0	0.14465
-6.3	0	0.14399
-6.1	0	0.14016
-5.9	0	0.13586
-5.7	0.000142857	0.13175
-5.5	0	0.12954
-5.3	0.000142857	0.1278
-5.1	0	0.12402
-4.9	0	0.12039
-4.7	0	0.11704
-4.5	0	0.11691
-4.3	0	0.11358
-4.1	0	0.11038
-3.9	0	0.10732
-3.7	0	0.10621
-3.5	0	0.10438
-3.3	0	0.10157
-3.1	0	0.09886
-2.9	0	0.09683
-2.7	0	0.09627
-2.5	0	0.09378
-2.3	0	0.0914
-2.1	0.00157	0.08911
-1.9	0.03843	0.08868
-1.7	0.17971	0.08691
-1.5	0.35543	0.08481
-1.3	0.51243	0.08278
-1.1	0.68171	0.08161
-0.9	0.81471	0.08084
-0.7	0.92129	0.07897
-0.5	0.98786	0.07718
-0.3	1	0.07546
-0.1	0.97	0.07545
0.1	0.94457	0.07381
0.3	0.86186	0.07222
0.5	0.80043	0.0707
0.7	0.696	0.07008
0.9	0.61586	0.06924
1.1	0.531	0.06783
1.3	0.44357	0.06647
1.5	0.38614	0.06539
1.7	0.32929	0.06517
1.9	0.27371	0.06392
2.1	0.22771	0.06272
2.3	0.21514	0.06156
2.5	0.17271	0.06129
2.7	0.16143	0.06045
2.9	0.14886	0.05938
3.1	0.129	0.05834
3.3	0.11557	0.0577
3.5	0.10271	0.05735
3.7	0.09786	0.05639
3.9	0.084	0.05547
4.1	0.07914	0.05459
4.3	0.07814	0.05454
4.5	0.06657	0.05373
4.7	0.07229	0.05291
4.9	0.06557	0.05211
5.1	0.06286	0.05175
5.3	0.05843	0.05135
5.5	0.06514	0.05061
5.7	0.05757	0.04989
5.9	0.06143	0.04929
6.1	0.05686	0.04921
6.3	0.05243	0.04854
6.5	0.05914	0.0479
6.7	0.05	0.04728
6.9	0.04743	0.04711
7.1	0.05257	0.04668
7.3	0.04986	0.0461
7.5	0.05243	0.04554
7.7	0.043	0.04517
7.9	0.04543	0.045
8.1	0.04057	0.04448
8.3	0.03943	0.04397
8.5	0.03814	0.04348
8.7	0.03729	0.04343
8.9	0.03529	0.04301
9.1	0.03257	0.04255
9.3	0.03714	0.0421
9.5	0.03429	0.04188
9.7	0.03186	0.04167
9.9	0.03471	0.04125
10.1	0.03286	0.04085
10.3	0.028	0.04048
10.5	0.026	0.04045
10.7	0.02557	0.04007
10.9	0.02671	0.0397
11.1	0.02686	0.03933
11.3	0.024	0.03922
11.5	0.02486	0.03898
11.7	0.02614	0.03864
11.9	0.02243	0.03831
12.1	0.02443	0.03807
12.3	0.02586	0.03799
12.5	0.02229	0.03767
12.7	0.02043	0.03736
12.9	0.02371	0.03707
13.1	0.02229	0.03702
13.3	0.018	0.03677
13.5	0.02214	0.03649
13.7	0.01886	0.03621
13.9	0.01814	0.03606
14.1	0.02057	0.03594
14.3	0.02229	0.03568
14.5	0.01786	0.03542
14.7	0.02057	0.03518
14.9	0.017	0.03517
15.1	0.01743	0.03492
15.3	0.01657	0.03468
15.5	0.01814	0.03445
15.7	0.01614	0.03436
15.9	0.01571	0.03422
16.1	0.01557	0.03399
16.3	0.01471	0.03377
16.5	0.01657	0.0336
16.7	0.019	0.03356
16.9	0.01657	0.03334
17.1	0.01543	0.03314
17.3	0.01714	0.03293
17.5	0.01257	0.03289
17.7	0.01357	0.03273
17.9	0.016	0.03253
18.1	0.013	0.03234
18.3	0.01086	0.03223
18.5	0.01414	0.03215
18.7	0.01529	0.03197
18.9	0.01643	0.03178
19.1	0.01471	0.0316
19.3	0.01371	0.0316
19.5	0.01286	0.03142
19.7	0.01314	0.03125
19.9	0.01214	0.03108
20.1	0.01086	0.031
20.3	0.00957	0.03091
20.5	0.01029	0.03074
20.7	0.01271	0.03058
20.9	0.011	0.03044
21.1	0.00943	0.03042
21.3	0.00929	0.03026
21.5	0.011	0.0301
21.7	0.00943	0.02994
21.9	0.00986	0.0299
22.1	0.01	0.02979
22.3	0.00829	0.02964
22.5	0.00886	0.02949
22.7	0.01357	0.02939
22.9	0.00857	0.02934
23.1	0.011	0.02919
23.3	0.01029	0.02905
23.5	0.01043	0.02891
23.7	0.01014	0.0289
23.9	0.01071	0.02877
24.1	0.01086	0.02863
24.3	0.01	0.02849
24.5	0.00943	0.02842
24.7	0.00757	0.02835
24.9	0.00886	0.02822
25.1	0.011	0.02808
25.3	0.00843	0.02797
25.5	0.00786	0.02795
25.7	0.00857	0.02782
25.9	0.008	0.02769
26.1	0.00771	0.02756
26.3	0.00629	0.02752
26.5	0.00829	0.02743
26.7	0.006	0.02731
26.9	0.00771	0.02718
27.1	0.00857	0.02709
27.3	0.00971	0.02706
27.5	0.00771	0.02694
27.7	0.00643	0.02681
27.9	0.00843	0.02669
28.1	0.00757	0.02668
28.3	0.00629	0.02657
28.5	0.00771	0.02645
28.7	0.00771	0.02633
28.9	0.00771	0.02627
29.1	0.00671	0.02622
29.3	0.00671	0.0261
29.5	0.00671	0.02598
29.7	0.00814	0.02588
29.9	0.00586	0.02587
30.1	0.00671	0.02575
30.3	0.005	0.02564
30.5	0.00543	0.02553
30.7	0.00586	0.02549
30.9	0.006	0.02542
31.1	0.00586	0.02531
31.3	0.00614	0.0252
31.5	0.007	0.02511
31.7	0.00829	0.02509
31.9	0.00457	0.02498
32.1	0.00671	0.02487
32.3	0.00586	0.02476
32.5	0.004	0.02474
32.7	0.004	0.02465
32.9	0.00386	0.02455
33.1	0.00586	0.02444
33.3	0.00486	0.02438
33.5	0.00614	0.02434
33.7	0.004	0.02423
33.9	0.00571	0.02413
34.1	0.00514	0.02403
34.3	0.00729	0.02403
34.5	0.00414	0.02392
34.7	0.00329	0.02382
34.9	0.00486	0.02372
35.1	0.005	0.02368
35.3	0.00371	0.02362
35.5	0.00514	0.02352
35.7	0.00314	0.02342
35.9	0.00371	0.02334
36.1	0.004	0.02332
36.3	0.00286	0.02322
36.5	0.003	0.02312
36.7	0.00457	0.02302
36.9	0.004	0.023
37.1	0.00471	0.02292
37.3	0.00343	0.02283
37.5	0.004	0.02273
37.7	0.00514	0.02267
37.9	0.00429	0.02263
38.1	0.00286	0.02254
38.3	0.00314	0.02244
38.5	0.00443	0.02235
38.7	0.00486	0.02235
38.9	0.00371	0.02226
39.1	0.00329	0.02216
39.3	0.00357	0.02207
39.5	0.003	0.02203
39.7	0.00271	0.02198
39.9	0.00386	0.02188
40.1	0.00371	0.02179
40.3	0.00214	0.02171
40.5	0.00386	0.0217
40.7	0.00286	0.02161
40.9	0.00214	0.02152
41.1	0.00171	0.02143
41.3	0.00171	0.0214
41.5	0.00314	0.02134
41.7	0.00243	0.02125
41.9	0.00243	0.02116
42.1	0.00229	0.0211
42.3	0.00129	0.02107
42.5	0.002	0.02098
42.7	0.00229	0.02089
42.9	0.00171	0.0208
43.1	0.00214	0.0208
43.3	0.00214	0.02072
43.5	0.002	0.02063
43.7	0.00171	0.02054
43.9	0.00143	0.0205
44.1	0.00157	0.02046
44.3	0.00114	0.02037
44.5	0.00143	0.02029
44.7	0.00157	0.02021
44.9	0.00186	0.0202
45.1	0.00243	0.02012
45.3	0.00186	0.02003
45.5	0.00214	0.01995
45.7	0.002	0.01992
45.9	0.000857143	0.01987
46.1	0.00157	0.01978
46.3	0.00157	0.0197
46.5	0.00171	0.01964
46.7	0.000857143	0.01962
46.9	0.000857143	0.01953
47.1	0.000285714	0.01945
47.3	0.000857143	0.01937
47.5	0.00129	0.01936
47.7	0.00143	0.01929
47.9	0.002	0.01921
48.1	0.000857143	0.01913
48.3	0.00114	0.01908
48.5	0.00114	0.01905
48.7	0.000714286	0.01897
48.9	0.00143	0.01889
49.1	0.001	0.01881
49.3	0.000571429	0.01881
49.5	0.000571429	0.01873
49.7	0.000714286	0.01865
49.9	0.00143	0.01857
50.1	0.000428571	0.01855
50.3	0.000714286	0.01849
50.5	0.00114	0.01842
50.7	0.000571429	0.01834
50.9	0.000285714	0.01828
51.1	0.000857143	0.01826
51.3	0.000714286	0.01819
51.5	0.000571429	0.01811
51.7	0.000285714	0.01803
51.9	0.000285714	0.01802
52.1	0.000857143	0.01796
52.3	0.001	0.01788
52.5	0.000142857	0.01781
52.7	0	0.01776
52.9	0.000285714	0.01773
53.1	0.000142857	0.01766
53.3	0	0.01758
53.5	0.000142857	0.01751
53.7	0	0.01751
53.9	0.000142857	0.01744
54.1	0.000714286	0.01736
54.3	0.000428571	0.01729
54.5	0.000142857	0.01726
54.7	0.000428571	0.01722
54.9	0.000142857	0.01714
55.1	0.000285714	0.01707
55.3	0.000571429	0.01701
55.5	0	0.017
55.7	0.000142857	0.01693
55.9	0.000142857	0.01686
56.1	0.000428571	0.01678
56.3	0.000285714	0.01677
56.5	0	0.01671
56.7	0	0.01664
56.9	0.000142857	0.01657
57.1	0.000428571	0.01653
57.3	0.000142857	0.0165
57.5	0	0.01643
57.7	0.000428571	0.01636
57.9	0.000142857	0.01629
58.1	0	0.01629
58.3	0.000142857	0.01623
58.5	0.000428571	0.01616
58.7	0.000142857	0.01609
58.9	0	0.01606
59.1	0.000142857	0.01602
59.3	0.000142857	0.01595
59.5	0	0.01589
59.7	0.000285714	0.01583
59.9	0	0.01582
60.1	0.000142857	0.01575
60.3	0.000714286	0.01568
60.5	0	0.01562
60.7	0.000142857	0.0156
60.9	0	0.01555
61.1	0.000142857	0.01549
61.3	0.000714286	0.01542
61.5	0	0.01538
61.7	0.000428571	0.01535
61.9	0.000142857	0.01529
62.1	0.000285714	0.01522
62.3	0.000428571	0.01516
62.5	0.000428571	0.01515
62.7	0.000285714	0.01509
62.9	0.000285714	0.01503
63.1	0	0.01497
63.3	0	0.01494
63.5	0.000142857	0.0149
63.7	0.000428571	0.01484
63.9	0.000142857	0.01478
64.1	0	0.01472
64.3	0.000142857	0.01471
64.5	0	0.01465
64.7	0.000142857	0.01459
64.9	0.000142857	0.01453
65.1	0	0.01451
65.3	0.000285714	0.01446
65.5	0	0.0144
65.7	0.000142857	0.01434
65.9	0	0.0143
66.1	0.000142857	0.01428
66.3	0	0.01422
66.5	0.000285714	0.01416
66.7	0.000142857	0.0141
66.9	0	0.01409
67.1	0.000142857	0.01404
67.3	0.000142857	0.01398
67.5	0.000142857	0.01392
67.7	0	0.01388
67.9	0.000142857	0.01386
68.1	0.000428571	0.0138
68.3	0	0.01374
68.5	0.000142857	0.01368
68.7	0	0.01368
68.9	0.000142857	0.01362
69.1	0.000285714	0.01356
69.3	0	0.01351
69.5	0.000142857	0.01348
69.7	0	0.01345
69.9	0.000142857	0.01339
70.1	0	0.01333
70.3	0	0.01329
70.5	0	0.01327
70.7	0	0.01322
70.9	0	0.01316
71.1	0.000142857	0.0131
71.3	0	0.01309
71.5	0	0.01305
71.7	0	0.01299
71.9	0	0.01294
72.1	0	0.0129
72.3	0	0.01288
72.5	0	0.01282
72.7	0	0.01277
72.9	0	0.01271
73.1	0	0.01271
73.3	0	0.01266
73.5	0.000142857	0.0126
73.7	0.000285714	0.01255
73.9	0.000142857	0.01253
74.1	0	0.0125
74.3	0	0.01244
74.5	0	0.01239
74.7	0	0.01234
74.9	0	0.01233
75.1	0	0.01228
75.3	0	0.01223
75.5	0	0.01217
75.7	0	0.01216
75.9	0.000142857	0.01212
76.1	0	0.01207
76.3	0	0.01202
76.5	0	0.01198
76.7	0	0.01196
76.9	0.000142857	0.01191
77.1	0	0.01186
77.3	0	0.01181
77.5	0	0.01181
77.7	0.000285714	0.01176
77.9	0	0.01171
78.1	0	0.01166
78.3	0	0.01163
78.5	0.000142857	0.01161
78.7	0	0.01155
78.9	0	0.0115
79.1	0	0.01146
79.3	0	0.01145
79.5	0	0.0114
79.7	0	0.01135
79.9	0	0.0113
80.1	0	0.01129
80.3	0	0.01126
80.5	0.000142857	0.01121
80.7	0	0.01116
80.9	0	0.01112
81.1	0	0.01111
81.3	0	0.01106
81.5	0	0.01101
81.7	0	0.01096
81.9	0	0.01096
82.1	0	0.01092
82.3	0	0.01087
82.5	0.000142857	0.01082
82.7	0.000142857	0.0108
82.9	0	0.01077
83.1	0	0.01072
83.3	0	0.01068
83.5	0.000142857	0.01063
83.7	0	0.01063
83.9	0	0.01058
84.1	0.000142857	0.01054
84.3	0	0.01049
84.5	0	0.01048
84.7	0	0.01044
84.9	0.000142857	0.0104
85.1	0	0.01035
85.3	0.000142857	0.01032
85.5	0	0.01031
85.7	0	0.01026
85.9	0	0.01022
86.1	0	0.01017
86.3	0	0.01016
86.5	0	0.01013
86.7	0.000142857	0.01008
86.9	0	0.01004
87.1	0	0.01001
87.3	0	0.00999
87.5	0	0.00995
87.7	0	0.0099
87.9	0	0.00986
88.1	0	0.00986
88.3	0	0.00982
88.5	0	0.00977
88.7	0	0.00973
88.9	0	0.00971
89.1	0	0.00969
89.3	0	0.00964
89.5	0	0.0096
89.7	0	0.00957
89.9	0	0.00956
90.1	0.000142857	0.00952
90.3	0.000142857	0.00947
90.5	0	0.00943
90.7	0	0.00942
90.9	0.000142857	0.00939
91.1	0	0.00935
91.3	0	0.0093
91.5	0.000285714	0.00928
91.7	0	0.00926
91.9	0	0.00922
92.1	0.000142857	0.00918
92.3	0	0.00914
92.5	0	0.00914
92.7	0	0.0091
92.9	0	0.00906
93.1	0	0.00902
93.3	0	0.009
93.5	0	0.00898
93.7	0	0.00894
93.9	0	0.0089
94.1	0.000142857	0.00886
94.3	0	0.00886
94.5	0	0.00882
94.7	0	0.00878
94.9	0	0.00874
95.1	0	0.00873
95.3	0	0.0087
95.5	0	0.00866
95.7	0	0.00862
95.9	0	0.00859
96.1	0	0.00858
96.3	0	0.00854
96.5	0	0.0085
96.7	0	0.00846
96.9	0	0.00846
97.1	0	0.00843
97.3	0	0.00839
97.5	0	0.00835
97.7	0	0.00833
97.9	0	0.00831
98.1	0	0.00827
98.3	0	0.00824
98.5	0	0.0082
98.7	0	0.0082
98.9	0	0.00816
99.1	0	0.00813
99.3	0	0.00809
99.5	0	0.00808
99.7	0	0.00805
99.9	0	0.00801
100.1	0	0.00798
100.3	0	0.00795
100.5	0	0.00794
100.7	0	0.00791
100.9	0	0.00787
101.1	0	0.00783
101.3	0	0.00783
101.5	0	0.0078
101.7	0	0.00776
101.9	0	0.00773
102.1	0.000142857	0.00771
102.3	0	0.00769
102.5	0	0.00766
102.7	0	0.00762
102.9	0.000142857	0.00759
103.1	0	0.00759
103.3	0	0.00755
103.5	0	0.00752
103.7	0	0.00748
103.9	0	0.00747
104.1	0	0.00745
104.3	0	0.00741
104.5	0	0.00738
104.7	0	0.00735
104.9	0	0.00734
105.1	0	0.00731
105.3	0	0.00728
105.5	0	0.00724
105.7	0	0.00724
105.9	0.000142857	0.00721
106.1	0	0.00718
106.3	0.000142857	0.00714
106.5	0	0.00712
106.7	0	0.00711
106.9	0	0.00708
107.1	0	0.00704
107.3	0	0.00701
107.5	0	0.00701
107.7	0	0.00698
107.9	0	0.00695
108.1	0	0.00691
108.3	0	0.0069
108.5	0	0.00688
108.7	0	0.00685
108.9	0	0.00682
109.1	0	0.00679
109.3	0	0.00679
109.5	0	0.00675
109.7	0	0.00672
109.9	0	0.00669
110.1	0	0.00668
110.3	0	0.00666
110.5	0	0.00663
110.7	0	0.0066
110.9	0	0.00658
111.1	0.000142857	0.00657
111.3	0	0.00653
111.5	0	0.0065
111.7	0	0.00647
111.9	0	0.00647
112.1	0	0.00644
112.3	0	0.00641
112.5	0	0.00638
112.7	0	0.00637
112.9	0	0.00635
113.1	0	0.00632
113.3	0	0.00629
113.5	0	0.00627
113.7	0	0.00626
113.9	0.000142857	0.00623
114.1	0	0.0062
114.3	0	0.00617
114.5	0	0.00617
114.7	0	0.00614
114.9	0.000142857	0.00611
115.1	0	0.00609
115.3	0	0.00607
115.5	0	0.00606
115.7	0	0.00603
115.9	0	0.006
116.1	0	0.00597
116.3	0	0.00597
116.5	0	0.00594
116.7	0	0.00591
116.9	0.000142857	0.00588
117.1	0	0.00587
117.3	0	0.00586
117.5	0	0.00583
117.7	0	0.0058
117.9	0	0.00578
118.1	0	0.00577
118.3	0	0.00574
118.5	0	0.00572
118.7	0	0.00569
118.9	0	0.00568
119.1	0	0.00566
119.3	0	0.00563
119.5	0	0.00561
119.7	0	0.00559
119.9	0	0.00558
120.1	0	0.00555
120.3	0	0.00553
120.5	0	0.0055
120.7	0	0.0055
120.9	0	0.00547
121.1	0	0.00545
121.3	0	0.00542
121.5	0	0.00541
121.7	0	0.00539
121.9	0	0.00537
122.1	0	0.00534
122.3	0	0.00532
122.5	0	0.00531
122.7	0	0.00529
122.9	0	0.00526
123.1	0	0.00524
123.3	0	0.00523
123.5	0	0.00521
123.7	0	0.00519
123.9	0	0.00516
124.1	0	0.00514
124.3	0	0.00513
124.5	0	0.00511
124.7	0	0.00508
124.9	0	0.00506
125.1	0	0.00505
125.3	0	0.00503
125.5	0	0.00501
125.7	0	0.00498
125.9	0	0.00497
126.1	0	0.00496
126.3	0	0.00494
126.5	0	0.00491
126.7	0	0.00489
126.9	0	0.00489
127.1	0	0.00486
127.3	0	0.00484
127.5	0	0.00481
127.7	0	0.0048
127.9	0	0.00479
128.1	0	0.00477
128.3	0	0.00474
128.5	0	0.00472
128.7	0	0.00472
128.9	0	0.00469
129.1	0	0.00467
129.3	0	0.00465
129.5	0	0.00464
129.7	0	0.00462
129.9	0	0.0046
130.1	0	0.00458
130.3	0	0.00456
130.5	0	0.00455
130.7	0	0.00453
130.9	0	0.00451
131.1	0	0.00449
131.3	0	0.00448
131.5	0	0.00446
131.7	0	0.00444
131.9	0	0.00442
132.1	0	0.00441
132.3	0	0.00439
132.5	0	0.00437
132.7	0	0.00435
132.9	0	0.00433
133.1	0	0.00433
133.3	0	0.00431
133.5	0	0.00428
133.7	0	0.00426
133.9	0	0.00426
134.1	0	0.00424
134.3	0	0.00422
134.5	0	0.0042
134.7	0	0.00418
134.9	0	0.00417
135.1	0	0.00415
135.3	0	0.00413
135.5	0	0.00411
135.7	0	0.00411
135.9	0	0.00409
136.1	0	0.00407
136.3	0	0.00405
136.5	0	0.00404
136.7	0	0.00403
136.9	0	0.004
137.1	0	0.00398
137.3	0	0.00396
137.5	0	0.00396
137.7	0	0.00394
137.9	0	0.00392
138.1	0	0.0039
138.3	0	0.00389
138.5	0	0.00388
138.7	0	0.00386
138.9	0	0.00384
139.1	0	0.00382
139.3	0.000142857	0.00382
139.5	0	0.0038
139.7	0	0.00378
139.9	0	0.00376
140.1	0	0.00376
140.3	0	0.00374
140.5	0	0.00372
140.7	0	0.0037
140.9	0	0.00369
141.1	0	0.00368
141.3	0	0.00366
141.5	0	0.00364
141.7	0	0.00362
141.9	0	0.00362
142.1	0	0.0036
142.3	0	0.00358
142.5	0	0.00356
142.7	0	0.00356
142.9	0	0.00354
143.1	0	0.00352
143.3	0	0.00351
143.5	0	0.00349
143.7	0	0.00349
143.9	0	0.00347
144.1	0	0.00345
144.3	0	0.00343
144.5	0	0.00343
144.7	0	0.00341
144.9	0	0.00339
145.1	0	0.00337
145.3	0	0.00336
145.5	0	0.00336
145.7	0	0.00334
145.9	0	0.00332
146.1	0	0.0033
146.3	0	0.0033
146.5	0	0.00328
146.7	0	0.00326
146.9	0	0.00325
147.1	0	0.00324
147.3	0.000142857	0.00323
147.5	0	0.00321
147.7	0	0.00319
147.9	0	0.00318
148.1	0	0.00318
148.3	0	0.00316
148.5	0	0.00314
148.7	0	0.00312
148.9	0	0.00312
149.1	0	0.00311
149.3	0	0.00309
149.5	0	0.00307
149.7	0	0.00306
149.9	0	0.00305
150.1	0	0.00304
150.3	0	0.00302
150.5	0	0.003
150.7	0	0.003
150.9	0	0.00298
151.1	0	0.00297
151.3	0	0.00295
151.5	0	0.00294
151.7	0	0.00293
151.9	0	0.00292
152.1	0	0.0029
152.3	0	0.00289
152.5	0	0.00288
152.7	0	0.00287
152.9	0	0.00285
153.1	0	0.00284
153.3	0	0.00283
153.5	0	0.00282
153.7	0	0.0028
153.9	0	0.00279
154.1	0	0.00278
154.3	0	0.00277
154.5	0	0.00275
154.7	0	0.00274
154.9	0	0.00272
155.1	0	0.00272
155.3	0	0.00271
155.5	0	0.00269
155.7	0	0.00267
155.9	0	0.00267
156.1	0	0.00266
156.3	0	0.00264
156.5	0	0.00263
156.7	0	0.00261
156.9	0	0.00261
157.1	0	0.0026
157.3	0	0.00258
157.5	0	0.00257
157.7	0	0.00256
157.9	0	0.00255
158.1	0	0.00254
158.3	0	0.00252
158.5	0.000142857	0.00251
158.7	0.000142857	0.00251
158.9	0	0.00249
159.1	0	0.00248
159.3	0	0.00246
159.5	0	0.00246
159.7	0.000142857	0.00245
159.9	0	0.00243
160.1	0	0.00242
160.3	0	0.00241
160.5	0	0.0024
160.7	0	0.00239
160.9	0	0.00237
161.1	0	0.00236
161.3	0	0.00236
161.5	0	0.00234
161.7	0	0.00233
161.9	0	0.00231
162.1	0	0.00231
162.3	0	0.0023
162.5	0	0.00229
162.7	0	0.00227
162.9	0	0.00226
163.1	0	0.00226
163.3	0	0.00221
163.5	0	0.00217
163.7	0	0.00212
163.9	0	0.00207
164.1	0	0.00203
164.3	0	0.00198
164.5	0.000142857	0.00194
164.7	0	0.0019
164.9	0	0.00185
165.1	0	0.00181
165.3	0	0.00177
165.5	0	0.00173
165.7	0	0.00169
165.9	0	0.00165
166.1	0	0.00161
166.3	0	0.00157
166.5	0	0.00153
166.7	0	0.00149
166.9	0	0.00145
167.1	0	0.00142
167.3	0	0.00138
167.5	0	0.00134
167.7	0	0.00131
167.9	0	0.00127
168.1	0	0.00124
168.3	0	0.0012
168.5	0	0.00117
168.7	0	0.00114
168.9	0	0.0011
169.1	0	0.00107
169.3	0	0.00104
169.5	0	0.00101
169.7	0	0.00097511
169.9	0	0.00094431
170.1	0	0.000913918
170.3	0	0.000883929
170.5	0	0.000854337
170.7	0	0.000825137
170.9	0	0.000796323
171.1	0	0.000767891
171.3	0	0.000739835
171.5	0	0.000712151
171.7	0	0.000684833
171.9	0	0.000657878
172.1	0	0.000631279
172.3	0	0.000605032
172.5	0	0.000579132
172.7	0	0.000553576
172.9	0	0.000528358
173.1	0	0.000503474
173.3	0	0.000478919
173.5	0	0.00045469
173.7	0	0.000430781
173.9	0	0.000407189
174.1	0	0.00038391
174.3	0	0.000360939
174.5	0	0.000338272
174.7	0	0.000315905
174.9	0.000142857	0.000293834
175.1	0	0.000272055
175.3	0	0.000250565
175.5	0	0.000229359
175.7	0	0.000208434
175.9	0	0.000187786
176.1	0	0.000167411
176.3	0	0.000147307
176.5	0	0.000127468
176.7	0	0.000107892
176.9	0	8.85754e-05
177.1	0	6.95144e-05
177.3	0	5.07059e-05
177.5	0	3.21464e-05
177.7	0	1.38326e-05
177.9	0	-4.23868e-06
178.1	0	-2.20707e-05
178.3	0	-3.96666e-05
178.5	0	-5.70295e-05
178.7	0	-7.41625e-05
178.9	0	-9.10686e-05
179.1	0	-0.000107751
179.3	0	-0.000124212
179.5	0	-0.000140456
179.7	0	-0.000156484
179.9	0	-0.0001723
180.1	0	-0.000187907
180.3	0	-0.000203307

## Sheet: Figure 5a
X	X(Er+)	X(Er+)	Y1	Y2
64.5	-10.5	10.5	0.35	0.5
87.5	-12.5	12.5	0.75	0.9
112.5	-12.5	12.5	1.1	1.4
137.5	-12.5	12.5	2.1	2.3
165	-15	15	2.65	3.1
215.5	-35.5	35.5	3.8	4.5

[truncated: 12 more sheets: Figure 5c, Figure 5d, Figure 5e, Figure 5f, Figure 6a, Figure 6b, Supplementary Figure 1, Supplementary Figure 3, Supplementary Figure 4a, Supplementary Figure 4b, Supplementary Figure 6, Supplementary Figure 8]
